# Supplementary material for: Bis(4-amino­benzene­sulfonamide-κN 4)di­chlorido­zinc
Source: Acta Crystallogr Sect E Struct Rep Online. 2013 Dec 24;70(Pt 1):m28–9. doi: 10.1107/S160053681303417X (PMC3914061; doi:10.1107/S160053681303417X)
Supplement: Supplementary file 1 [file e-70-00m28-sup1.cif]

##############################################################################
#                                                                            #
# This CIF contains the data in a paper accepted for publication in          #
# Acta Crystallographica Section E. It conforms to the requirements of       #
# Notes for Authors for Acta Crystallographica Section E, and has been       #
# peer reviewed under the auspices of the IUCr Commission on Journals.       #
#                                                                            #
# Full details of the Crystallographic Information File format               #
# are given in the paper "The Crystallographic Information File (CIF):       #
# a New Standard Archive File for Crystallography" by S. R. Hall, F. H.      #
# Allen and I. D. Brown [Acta Cryst. (1991), A47, 655-685].                  #
#                                                                            #
# The current version of the core CIF dictionary is obtainable from          #
# ftp://ftp.iucr.org/pub/cif_core.dic.                                       #
#                                                                            #
# Software is freely available for graphical display of the structure(s)     #
# in this CIF. For information consult the CIF software page                 #
# http://www.iucr.org/resources/cif/software.                                #
#                                                                            #
# This file may be used for bona fide research purposes within the           #
# scientific community so long as proper attribution is given to the journal # 
# article from which it was obtained.                                        #
#                                                                            #
##############################################################################
data_I
_database_code_depnum_ccdc_archive 'CCDC 977963'
_audit_creation_method     'WinGX routine CIF_UPDATE and SHELXL-2013'
_audit_conform_dict_name     cif_core.dic
_audit_conform_dict_version     2.3
_journal_date_recd_electronic     2013-12-01
_journal_date_accepted     2013-12-18
_journal_name_full     'Acta Crystallographica, Section E'
_journal_year     2014
_journal_volume     70
_journal_issue      1
_journal_page_first     m28
_journal_page_last     m29
_journal_paper_category     QM
_journal_paper_doi     10.1107/S160053681303417X
_journal_coeditor_code     LH5676
_publ_contact_author_name     'Sofiane Bouacida'
_publ_contact_author_address
;
Unit\'e de recherche de CHimie de l'Environnement
et Mol\'eculaire Structurale,
CHEMS, Universit\'e Constantine 1
25000 Algeria
;
_publ_contact_author_email     bouacida_sofiane@yahoo.fr
_publ_contact_author_fax     '00 (213) 31 81 88 16'
_publ_contact_author_phone     '00 (213) 774 45 27 14'
_publ_section_title
;
Bis(4-aminobenzenesulfonamide-\k<i>N</i>^4^)dichloridozinc
;
loop_
    _publ_author_name
    _publ_author_footnote
    _publ_author_address
    'Sabrina Benmebarek'
;
;
;
Unit\'e de Recherche de Chimie de l'Environnement et Mol\'eculaire Structurale,
CHEMS, Universit\'e Constantine 1
25000
Algeria
;
    'Mhamed Boudraa'
;
;
;
Unit\'e de Recherche de Chimie de l'Environnement et Mol\'eculaire Structurale,
CHEMS, Universit\'e Constantine 1
25000
Algeria
;
    'Sofiane Bouacida' .
;
Unit\'e de Recherche de Chimie de l'Environnement et Mol\'eculaire Structurale,
CHEMS, Universit\'e Constantine 1
25000
Algeria
D\'epartement Sciences de la Mati\`ere,
Facult\'e des Sciences Exactes et Sciences de la Nature et de la Vie,
Universit\'e Oum El Bouaghi,
Algeria
;
    'Hocine Merazig'
;
;
;
Unit\'e de Recherche de Chimie de l'Environnement et Mol\'eculaire Structurale,
CHEMS, Universit\'e Constantine 1
25000
Algeria
;
    'D\'en\`es, George'
;
;
;
Laboratory of Solid State Chemistry and M\"ossbauer Spectroscopy
Laboratories for Inorganic Materials
Department of Chemistry and Biochemistry
Concordia University
Montreal
Quebec
Canada H3G 1M8
;
_chemical_name_systematic
;
Bis(4-aminobenzenesulfonamide-\k<i>N</i>^4^)dichloridozinc
;
_chemical_name_common     ?
_chemical_formula_moiety     'C12 H16 Cl2 N4 O4 S2 Zn'
_chemical_formula_sum     'C12 H16 Cl2 N4 O4 S2 Zn'
_chemical_formula_iupac     '[Zn Cl2 (C6 H8 N2 O2 S)2]'
_chemical_formula_weight     480.68
_chemical_melting_point     ?
_shelx_space_group_comment
;
The symmetry employed for this shelxl refinement is uniquely defined
by the following loop, which should always be used as a source of
symmetry information in preference to the above space-group names.
They are only intended as comments.
;
_space_group_crystal_system     orthorhombic
_space_group_name_H-M_alt     'A b a 2'
_space_group_name_Hall     'A 2 -2ac'
loop_
    _space_group_symop_operation_xyz
    'x, y, z'
    '-x, -y, z'
    '-x+1/2, y+1/2, z'
    'x+1/2, -y+1/2, z'
    'x, y+1/2, z+1/2'
    '-x, -y+1/2, z+1/2'
    '-x+1/2, y+1, z+1/2'
    'x+1/2, -y+1, z+1/2'
_cell_length_a     7.7957(15)
_cell_length_b     27.916(6)
_cell_length_c     8.2701(17)
_cell_angle_alpha     90
_cell_angle_beta     90
_cell_angle_gamma     90
_cell_volume     1799.8(6)
_cell_formula_units_Z     4
_cell_measurement_reflns_used     805
_cell_measurement_theta_min     2.92
_cell_measurement_theta_max     22.25
_cell_measurement_temperature     150(2)
_exptl_crystal_description     block
_exptl_crystal_colour     colourless
_exptl_crystal_size_max     0.23
_exptl_crystal_size_mid     0.19
_exptl_crystal_size_min     0.15
_exptl_crystal_density_diffrn     1.774
_exptl_crystal_density_meas     ?
_exptl_crystal_density_method     ?
_exptl_crystal_F_000     976
_exptl_absorpt_coefficient_mu     1.919
_exptl_absorpt_correction_type     multi-scan
_exptl_absorpt_process_details     '(SADABS; Bruker, 2002)'
_shelx_estimated_absorpt_T_min     ?
_shelx_estimated_absorpt_T_max     ?
_exptl_absorpt_correction_T_min     0.6388
_exptl_absorpt_correction_T_max     0.7456
_exptl_special_details     ?
_diffrn_ambient_temperature     150(2)
_diffrn_radiation_type     MoK\a
_diffrn_radiation_wavelength     0.71073
_diffrn_measurement_device_type     'Bruker APEXII CCD'
_diffrn_measurement_method     '\f and \w scans'
_diffrn_detector_area_resol_mean     ?
_diffrn_reflns_number     6151
_diffrn_reflns_av_R_equivalents     0.0748
_diffrn_reflns_theta_min     2.919
_diffrn_reflns_theta_max     27.437
_diffrn_reflns_theta_full     25.242
_diffrn_measured_fraction_theta_max     0.997
_diffrn_measured_fraction_theta_full     0.998
_diffrn_reflns_limit_h_min     -10
_diffrn_reflns_limit_h_max     10
_diffrn_reflns_limit_k_min     -36
_diffrn_reflns_limit_k_max     35
_diffrn_reflns_limit_l_min     -10
_diffrn_reflns_limit_l_max     10
_refine_special_details
;
;
_reflns_number_total     2051
_reflns_number_gt     1563
_reflns_threshold_expression     I>2\s(I)
_refine_ls_structure_factor_coef     Fsqd
_refine_ls_matrix_type     full
_refine_ls_R_factor_all     0.0698
_refine_ls_R_factor_gt     0.0403
_refine_ls_wR_factor_gt     0.0584
_refine_ls_wR_factor_ref     0.0666
_refine_ls_goodness_of_fit_ref     0.995
_refine_ls_restrained_S_all     0.994
_refine_ls_number_reflns     2051
_refine_ls_number_parameters     120
_refine_ls_number_restraints     3
_refine_ls_hydrogen_treatment     mixed
_refine_ls_weighting_scheme     calc
_refine_ls_weighting_details     'w=1/[\s^2^(Fo^2^)] where P=(Fo^2^+2Fc^2^)/3'
_atom_sites_solution_hydrogens     mixed
_atom_sites_solution_primary     ?
_atom_sites_solution_secondary     ?
_refine_ls_shift/su_max     0.000
_refine_ls_shift/su_mean     0.000
_refine_diff_density_max     0.383
_refine_diff_density_min     -0.396
_refine_ls_extinction_method     none
_refine_ls_extinction_coef     .
_refine_ls_abs_structure_details
;
Flack parameter determined using 601 quotients
[(<i>I</i>^+^)-(<i>I</i>^-^)]/[(<i>I</i>^+^)+(<i>I</i>^-^)]
(Parsons <i>et al.</i>, 2013)
;
_refine_ls_abs_structure_Flack     0.037(18)
loop_
    _atom_type_symbol
    _atom_type_description
    _atom_type_scat_dispersion_real
    _atom_type_scat_dispersion_imag
    _atom_type_scat_source
    'C' 'C' 0.0033 0.0016
                         'International Tables Vol C Tables 4.2.6.8 and 6.1.1.4'
    'H' 'H' 0.0000 0.0000
                         'International Tables Vol C Tables 4.2.6.8 and 6.1.1.4'
    'N' 'N' 0.0061 0.0033
                         'International Tables Vol C Tables 4.2.6.8 and 6.1.1.4'
    'O' 'O' 0.0106 0.0060
                         'International Tables Vol C Tables 4.2.6.8 and 6.1.1.4'
    'S' 'S' 0.1246 0.1234
                         'International Tables Vol C Tables 4.2.6.8 and 6.1.1.4'
    'Cl' 'Cl' 0.1484 0.1585
                         'International Tables Vol C Tables 4.2.6.8 and 6.1.1.4'
    'Zn' 'Zn' 0.2839 1.4301
                         'International Tables Vol C Tables 4.2.6.8 and 6.1.1.4'
_computing_data_collection     'APEX2 (Bruker, 2011)'
_computing_cell_refinement     'SAINT (Bruker, 2011)'
_computing_data_reduction     'SAINT (Bruker, 2011)'
_computing_structure_solution     'SIR2002 (Burla <i>et al.</i>, 2005)'
_computing_structure_refinement     'SHELXL2013 (Sheldrick, 2008)'
_computing_molecular_graphics
 'ORTEP-3 for Windows (Farrugia, 2012) and DIAMOND (Brandenburg & Berndt, 2001)'
_computing_publication_material     'WinGX (Farrugia, 2012)'
loop_
    _atom_site_type_symbol
    _atom_site_label
    _atom_site_fract_x
    _atom_site_fract_y
    _atom_site_fract_z
    _atom_site_U_iso_or_equiv
    _atom_site_adp_type
    _atom_site_calc_flag
    _atom_site_occupancy
    _atom_site_disorder_assembly
    _atom_site_disorder_group
    C C1 0.1797(7) 0.0904(2) -0.0925(8) 0.0181(15) Uani d 1 . .
    C C2 0.1224(6) 0.1288(2) -0.0041(9) 0.0202(13) Uani d 1 . .
    H H2 0.0028 0.1339 0.0093 0.024 Uiso calc 1 . .
    C C3 0.2387(8) 0.1598(2) 0.0653(8) 0.0205(15) Uani d 1 . .
    H H3 0.2002 0.1866 0.1263 0.025 Uiso calc 1 . .
    C C4 0.4132(7) 0.1514(2) 0.0446(8) 0.0182(14) Uani d 1 . .
    C C5 0.4705(7) 0.1121(2) -0.0415(9) 0.0214(16) Uani d 1 . .
    H H5 0.5901 0.1065 -0.0532 0.026 Uiso calc 1 . .
    C C6 0.3546(7) 0.0811(2) -0.1103(7) 0.0188(15) Uani d 1 . .
    H H6 0.3928 0.0539 -0.1689 0.023 Uiso calc 1 . .
    N N1 0.0594(5) 0.05705(19) -0.1656(7) 0.0221(13) Uani d 1 . .
    H H1A 0.1090 0.0447 -0.2676 0.026 Uiso calc 1 . .
    H H1B -0.0475 0.0744 -0.1929 0.026 Uiso calc 1 . .
    N N2 0.6629(6) 0.21766(18) -0.0154(9) 0.0267(12) Uani d 1 . .
    H H1N 0.591(6) 0.235(2) -0.069(7) 0.032 Uiso d 1 . .
    H H2N 0.712(7) 0.1973(18) -0.079(7) 0.032 Uiso d 1 . .
    O O1 0.6944(5) 0.15998(16) 0.2073(6) 0.0275(12) Uani d 1 . .
    O O2 0.4808(6) 0.22535(16) 0.2260(6) 0.0312(12) Uani d 1 . .
    S S1 0.56714(18) 0.18997(6) 0.1307(2) 0.0204(3) Uani d 1 . .
    Cl Cl1 -0.22591(17) 0.02497(6) 0.1242(2) 0.0273(4) Uani d 1 . .
    Zn Zn1 0.0000 0.0000 -0.01787(14) 0.0176(2) Uani d 1 . .
loop_
    _atom_site_aniso_label
    _atom_site_aniso_U_11
    _atom_site_aniso_U_22
    _atom_site_aniso_U_33
    _atom_site_aniso_U_12
    _atom_site_aniso_U_13
    _atom_site_aniso_U_23
    C1 0.023(3) 0.019(4) 0.012(3) -0.003(3) -0.004(3) 0.007(3)
    C2 0.020(3) 0.024(3) 0.017(4) 0.004(2) 0.002(3) 0.005(4)
    C3 0.027(3) 0.020(4) 0.015(3) 0.001(3) -0.001(3) 0.002(3)
    C4 0.025(3) 0.016(3) 0.014(3) 0.001(3) -0.002(3) 0.001(3)
    C5 0.021(3) 0.024(3) 0.019(4) 0.002(3) 0.005(3) 0.004(3)
    C6 0.022(3) 0.018(4) 0.017(4) 0.004(3) 0.005(3) -0.002(3)
    N1 0.018(2) 0.031(3) 0.017(3) -0.004(2) -0.001(2) 0.001(3)
    N2 0.039(3) 0.023(3) 0.019(3) -0.007(2) -0.002(4) 0.003(4)
    O1 0.030(3) 0.025(3) 0.027(3) 0.003(2) -0.011(2) 0.000(2)
    O2 0.041(3) 0.027(3) 0.026(3) 0.007(2) -0.006(2) -0.012(2)
    S1 0.0261(7) 0.0209(9) 0.0144(8) 0.0013(6) -0.0036(8) -0.0010(9)
    Cl1 0.0259(7) 0.0307(9) 0.0252(9) 0.0073(7) 0.0086(9) 0.0030(10)
    Zn1 0.0164(4) 0.0218(5) 0.0145(5) -0.0010(5) 0.000 0.000
_geom_special_details
;
 All esds (except the esd in the dihedral angle between two l.s. planes)
 are estimated using the full covariance matrix.  The cell esds are taken
 into account individually in the estimation of esds in distances, angles
 and torsion angles; correlations between esds in cell parameters are only
 used when they are defined by crystal symmetry.  An approximate (isotropic)
 treatment of cell esds is used for estimating esds involving l.s. planes.
;
loop_
    _geom_bond_atom_site_label_1
    _geom_bond_atom_site_label_2
    _geom_bond_site_symmetry_2
    _geom_bond_distance
    _geom_bond_publ_flag
    C1 C2 . 1.371(8) ?
    C1 C6 . 1.396(7) ?
    C1 N1 . 1.454(7) ?
    C2 C3 . 1.380(8) ?
    C2 H2 . 0.9500 ?
    C3 C4 . 1.391(8) ?
    C3 H3 . 0.9500 ?
    C4 C5 . 1.382(8) ?
    C4 S1 . 1.763(6) ?
    C5 C6 . 1.374(8) ?
    C5 H5 . 0.9500 ?
    C6 H6 . 0.9500 ?
    N1 Zn1 . 2.060(5) ?
    N1 H1A . 0.9900 ?
    N1 H1B . 0.9900 ?
    N2 S1 . 1.617(6) ?
    N2 H1N . 0.86(3) ?
    N2 H2N . 0.86(3) ?
    O1 S1 . 1.444(4) ?
    O2 S1 . 1.432(5) ?
    Cl1 Zn1 . 2.2288(16) ?
    Zn1 N1 2 2.060(5) ?
    Zn1 Cl1 2 2.2288(16) ?
loop_
    _geom_angle_atom_site_label_1
    _geom_angle_atom_site_label_2
    _geom_angle_atom_site_label_3
    _geom_angle_site_symmetry_1
    _geom_angle_site_symmetry_3
    _geom_angle
    _geom_angle_publ_flag
    C2 C1 C6 . . 121.3(6) ?
    C2 C1 N1 . . 120.8(5) ?
    C6 C1 N1 . . 117.9(6) ?
    C1 C2 C3 . . 119.9(5) ?
    C1 C2 H2 . . 120.1 ?
    C3 C2 H2 . . 120.1 ?
    C2 C3 C4 . . 119.0(6) ?
    C2 C3 H3 . . 120.5 ?
    C4 C3 H3 . . 120.5 ?
    C5 C4 C3 . . 120.9(6) ?
    C5 C4 S1 . . 118.2(4) ?
    C3 C4 S1 . . 120.8(5) ?
    C6 C5 C4 . . 120.0(5) ?
    C6 C5 H5 . . 120.0 ?
    C4 C5 H5 . . 120.0 ?
    C5 C6 C1 . . 118.8(6) ?
    C5 C6 H6 . . 120.6 ?
    C1 C6 H6 . . 120.6 ?
    C1 N1 Zn1 . . 113.2(4) ?
    C1 N1 H1A . . 108.9 ?
    Zn1 N1 H1A . . 108.9 ?
    C1 N1 H1B . . 108.9 ?
    Zn1 N1 H1B . . 108.9 ?
    H1A N1 H1B . . 107.8 ?
    S1 N2 H1N . . 110(4) ?
    S1 N2 H2N . . 110(4) ?
    H1N N2 H2N . . 110(7) ?
    O2 S1 O1 . . 118.8(3) ?
    O2 S1 N2 . . 107.4(3) ?
    O1 S1 N2 . . 106.7(3) ?
    O2 S1 C4 . . 108.9(3) ?
    O1 S1 C4 . . 106.9(3) ?
    N2 S1 C4 . . 107.7(3) ?
    N1 Zn1 N1 2 . 107.2(3) ?
    N1 Zn1 Cl1 2 2 104.38(14) ?
    N1 Zn1 Cl1 . 2 112.14(13) ?
    N1 Zn1 Cl1 2 . 112.14(13) ?
    N1 Zn1 Cl1 . . 104.38(14) ?
    Cl1 Zn1 Cl1 2 . 116.38(11) ?
loop_
    _geom_torsion_atom_site_label_1
    _geom_torsion_atom_site_label_2
    _geom_torsion_atom_site_label_3
    _geom_torsion_atom_site_label_4
    _geom_torsion_site_symmetry_1
    _geom_torsion_site_symmetry_2
    _geom_torsion_site_symmetry_3
    _geom_torsion_site_symmetry_4
    _geom_torsion
    _geom_torsion_publ_flag
    C6 C1 C2 C3 . . . . 1.9(10) ?
    N1 C1 C2 C3 . . . . 179.5(6) ?
    C1 C2 C3 C4 . . . . -0.3(10) ?
    C2 C3 C4 C5 . . . . -1.2(10) ?
    C2 C3 C4 S1 . . . . -180.0(5) ?
    C3 C4 C5 C6 . . . . 1.1(10) ?
    S1 C4 C5 C6 . . . . 179.9(5) ?
    C4 C5 C6 C1 . . . . 0.5(10) ?
    C2 C1 C6 C5 . . . . -2.0(10) ?
    N1 C1 C6 C5 . . . . -179.7(6) ?
    C2 C1 N1 Zn1 . . . . -91.0(6) ?
    C6 C1 N1 Zn1 . . . . 86.8(6) ?
    C5 C4 S1 O2 . . . . -174.7(5) ?
    C3 C4 S1 O2 . . . . 4.1(6) ?
    C5 C4 S1 O1 . . . . -45.2(6) ?
    C3 C4 S1 O1 . . . . 133.6(5) ?
    C5 C4 S1 N2 . . . . 69.1(6) ?
    C3 C4 S1 N2 . . . . -112.0(5) ?
loop_
    _geom_hbond_atom_site_label_D
    _geom_hbond_atom_site_label_H
    _geom_hbond_atom_site_label_A
    _geom_hbond_site_symmetry_A
    _geom_hbond_distance_DH
    _geom_hbond_distance_HA
    _geom_hbond_distance_DA
    _geom_hbond_angle_DHA
    N1 H1A Cl1 8_544 0.99 2.50 3.327(5) 141
    N2 H1N O2 6_654 0.86(5) 2.10(6) 2.891(8) 152(5)
    N2 H2N O1 7_644 0.86(5) 2.18(6) 3.015(8) 163(5)
_shelx_hkl_checksum     78102
_shelx_hkl_file
;
   0   0  -2 6283.82  251.36   1
   0   0  -4 1061.38   63.09   1
   0   0  -6 1819.93  103.54   1
   0   0   8 1837.71  111.31   3
   0   0  -8 1911.93  118.92   1
   0   0 -10   95.73   47.06   1
   0   0  10  206.54   50.34   3
   0   1   1    6.18    6.26   1
   0  -1  -1   -4.71    5.19   1
   0  -1   1    1.33    7.81   1
   0   1  -1   -7.84    5.63   1
   0  -1  -3   -6.65   14.18   1
   0   1  -3   -0.77   17.30   1
   0   1  -5  -27.94   15.77   1
   0  -1  -5   -4.44   16.54   1
   0   1   7   34.96   25.98   3
   0  -1  -7  -22.28   24.86   1
   0   1  -7   22.64   26.41   1
   0   1   9   31.79   31.52   3
   0  -1   9    4.97   30.06   3
   0   1  -9  -14.70   31.77   1
   0  -1  -9  -26.69   29.54   1
   0   2   0    0.55    3.13   3
   0  -2   0   -5.35    4.77   3
   0  -2   0   -2.94    3.49   2
   0   2   0   -2.61    5.59   2
   0   2  -2 2759.91  120.31   1
   0  -2  -2 2905.42  118.70   1
   0   2   2 2751.96  114.71   3
   0   2  -4   96.26   25.57   1
   0  -2  -4   98.94   22.80   1
   0  -2  -6  918.53   67.18   1
   0   2   6  923.40   62.27   3
   0   2  -6  884.17   69.64   1
   0   2   8  222.13   42.94   3
   0  -2  -8  132.55   40.97   1
   0   2  -8  233.93   49.66   1
   0  -2 -10   52.68   44.01   1
   0   2  10  227.92   50.54   3
   0  -2  10  256.92   54.35   3
   0  -3   1   -1.36    9.37   2
   0   3   1  -17.33    6.39   3
   0  -3  -1    0.23    8.42   3
   0  -3  -1   -7.40    7.53   1
   0   3   1  -16.90    7.74   2
   0  -3  -3  -24.06   13.01   1
   0   3   3   14.22   14.10   3
   0   3  -3    7.79   18.39   1
   0   3   5    7.34   16.55   3
   0   3  -5   -4.80   19.90   1
   0  -3  -5    2.41   17.52   1
   0   3   7   18.61   21.28   3
   0  -3  -7   32.88   27.30   1
   0   3  -7   20.53   25.14   1
   0   3   9   11.96   28.86   3
   0  -3  -9   15.70   31.50   1
   0  -4   0  854.17   40.96   2
   0   4   0  905.30   41.44   2
   0   4   2  976.24   44.02   3
   0  -4  -2  726.80   44.20   1
   0   4   4  192.23   25.99   3
   0  -4  -4  216.06   29.46   1
   0   4  -4  234.43   34.61   1
   0  -4  -6 1956.33  104.86   1
   0   4  -6 1801.94  107.06   1
   0   4   6 1798.39   97.62   3
   0   4   8 1233.97   84.24   3
   0   4  -8 1023.34   89.95   1
   0  -4  -8 1292.52   90.88   1
   0  -4  10   80.22   48.61   2
   0  -4  10  -41.04   35.39   3
   0  -4 -10   14.10   34.90   1
   0  -5  -1   11.10   11.21   2
   0  -5  -1    7.50   12.04   3
   0  -5   1    4.12   13.30   2
   0   5   1   -5.49    9.55   3
   0  -5  -3  -21.84   13.95   1
   0   5   3    7.38   13.40   3
   0   5   5   -3.08   14.82   3
   0  -5  -5   16.70   19.37   1
   0   5  -5   -3.84   19.92   1
   0   5  -7  -38.82   22.10   1
   0   5   7  -17.13   21.36   3
   0  -5  -7  -20.08   24.16   1
   0  -5  -9   30.58   34.61   1
   0  -5   9    0.13   34.24   2
   0   5   9    1.86   27.31   3
   0   6   0 5008.25  202.05   3
   0  -6   0 5386.39  206.25   2
   0  -6   2 9906.01  380.83   2
   0  -6  -2 9201.97  383.08   1
   0   6   2 9999.99  370.47   3
   0  -6  -4   23.37   17.68   1
   0   6   4  126.30   21.90   3
   0   6   6 1357.53   79.35   3
   0  -6  -6 1413.42   86.26   1
   0  -6   8  491.81   70.38   2
   0  -6  -8  498.24   61.50   1
   0   6   8  555.41   60.94   3
   0  -6 -10   49.94   38.84   1
   0  -6  10   77.75   49.40   2
   0  -7  -1   -1.13   14.13   2
   0   7  -1  -30.69   13.95   3
   0  -7   1   -0.17   15.15   2
   0   7   1  -11.20   13.67   3
   0   7   3    0.95   12.69   3
   0  -7   3  -15.32   16.53   2
   0  -7  -3   -4.03   14.17   1
   0   7   5   -0.47   15.83   3
   0  -7   5    1.83   20.53   2
   0  -7  -5    3.80   18.97   1
   0  -7   7  -38.66   22.98   2
   0   7   7   25.63   24.12   3
   0  -7  -7   18.51   25.22   1
   0  -7   9  -27.48   36.86   2
   0   7   9   13.71   28.00   3
   0  -7  -9   -9.85   33.03   1
   0   8   0  154.83   22.13   3
   0  -8   0  133.54   22.62   2
   0   8   2 3936.61  160.87   3
   0  -8  -2 3895.70  168.03   1
   0  -8   2 4117.66  171.41   2
   0   8   4 4903.43  200.96   3
   0  -8   4 4982.44  214.75   2
   0  -8  -4 4696.75  208.05   1
   0  -8   6  207.61   42.33   2
   0   8   6  257.91   35.90   3
   0  -8  -6  156.85   32.90   1
   0   8   8  419.43   52.74   3
   0  -8  -8  444.35   58.86   1
   0  -8   8  327.13   60.94   2
   0  -8 -10  472.74   73.80   1
   0  -8  10  608.11   86.01   2
   0   9  -1    8.88   17.24   3
   0  -9   1  -17.81   14.79   2
   0  -9  -1   23.22   16.77   2
   0   9   1    0.91   16.01   3
   0  -9   3   14.34   19.07   2
   0  -9  -3  -10.59   14.63   1
   0   9   3  -15.96   13.47   3
   0  -9  -5    1.09   18.35   1
   0   9   5   24.23   18.68   3
   0  -9   5   -7.71   23.14   2
   0   9   7  -16.91   20.21   3
   0  -9   7   14.80   31.41   2
   0  -9  -7  -49.28   22.22   1
   0  -9   9  -15.26   34.37   2
   0  -9  -9   25.05   33.09   1
   0   9   9   -9.72   26.58   3
   0  10   0 1502.49   74.16   3
   0 -10   0 1485.04   75.48   2
   0 -10  -2 2320.31  105.75   2
   0  10   2 2331.86  102.16   3
   0 -10   2 2220.53  110.16   2
   0 -10   4 1133.28   77.16   2
   0  10   4 1216.49   67.63   3
   0 -10  -4 1387.13   74.05   1
   0 -10   6 2018.52  119.89   2
   0 -10  -6 2219.77  113.91   1
   0  10   6 1888.63  103.97   3
   0 -10  -8  907.25   77.63   1
   0  10   8 1006.50   74.62   3
   0 -10   8  997.17   98.39   2
   0 -10  10   82.96   48.21   2
   0 -10 -10   15.26   41.70   1
   0 -11   1   16.80   19.66   2
   0  11  -1   -5.66   17.30   3
   0 -11  -1   24.29   18.90   2
   0  11   1  -19.08   16.55   3
   0  11   3   -5.80   15.22   3
   0 -11   3    1.42   20.75   2
   0 -11  -3   22.36   17.70   1
   0 -11  -5    3.44   20.03   1
   0 -11   5  -46.04   18.89   2
   0  11   5   16.24   18.81   3
   0 -11   7   41.58   31.75   2
   0 -11  -7    1.15   25.20   1
   0  11   7    9.44   25.05   3
   0 -11  -9  -21.66   30.24   1
   0 -11   9   28.78   38.31   2
   0  12   0  650.48   46.31   3
   0 -12   0  695.43   48.67   2
   0 -12  -2  533.45   42.31   2
   0 -12   2  546.22   47.15   2
   0  12   2  530.88   40.12   3
   0 -12   4  332.44   45.91   2
   0  12   4  294.10   34.60   3
   0 -12  -4  386.15   41.94   1
   0 -12  -6  144.16   32.66   1
   0  12   6  244.14   36.89   3
   0 -12   6  150.16   41.50   2
   0  12   8   20.96   29.81   3
   0 -12  -8   23.92   31.22   1
   0 -12   8    9.92   34.29   2
   0 -12  10  253.89   68.47   2
   0 -13  -1    4.20   19.98   2
   0  13  -1   -5.52   17.58   3
   0 -13   1  -15.36   17.68   2
   0  13   1    1.96   18.26   3
   0  13   3    4.24   17.11   3
   0 -13  -3   -1.28   17.15   1
   0 -13   3    2.80   19.15   2
   0  13   5   34.60   20.71   3
   0 -13  -5  -10.24   20.63   1
   0 -13   5    8.52   24.43   2
   0 -13  -7   41.76   28.06   1
   0 -13   7  -28.62   27.84   2
   0  13   7  -32.06   23.60   3
   0 -13  -9   17.67   30.97   1
   0 -13   9   63.66   43.58   2
   0  14   0  683.01   48.67   3
   0 -14   0  660.99   53.00   2
   0 -14   2 1850.62  102.30   2
   0 -14  -2 2086.19  100.92   2
   0  14   2 1995.17   96.50   3
   0 -14   4 2866.32  144.02   2
   0  14   4 2760.39  127.28   3
   0 -14  -4 2672.02  134.20   1
   0 -14   6  685.33   74.19   2
   0  14   6  518.92   52.64   3
   0 -14  -6  490.79   56.64   1
   0  14   8  111.52   37.13   3
   0 -14   8  171.47   51.60   2
   0 -14  -8  275.98   49.12   1
   0 -15   1    4.69   21.55   2
   0 -15  -1    1.55   20.11   2
   0  15  -1  -13.44   19.97   3
   0  15   1   11.46   19.40   3
   0 -15   3  -19.91   20.05   2
   0 -15  -3   27.50   21.95   1
   0  15   3   18.31   20.17   3
   0 -15  -5   15.38   22.28   1
   0  15   5  -22.43   21.22   3
   0 -15   5  -16.76   25.70   2
   0 -15   7   15.67   35.85   2
   0  15   7  -25.06   24.94   3
   0 -15  -7  -25.84   24.29   1
   0 -15  -9   42.19   32.64   1
   0 -15   9   47.58   47.43   2
   0  16   0   -3.91   18.46   3
   0 -16   0   -5.71   19.69   2
   0  16   2  693.25   52.15   3
   0 -16   2  734.78   59.63   2
   0 -16  -2  737.15   56.57   2
   0  16   4   40.68   23.50   3
   0 -16  -4   70.18   28.50   1
   0 -16   4   47.51   28.86   2
   0 -16  -6 1944.84  110.03   1
   0 -16   6 1663.79  117.48   2
   0  16   6 1818.49  100.66   3
   0 -16  -8  231.39   46.55   1
   0 -16   8  271.76   62.63   2
   0 -17   1  -13.48   19.79   2
   0 -17  -1   16.47   22.28   2
   0  17   1    9.19   20.28   3
   0  17  -1   18.66   21.82   3
   0  17   3  -14.03   18.77   3
   0 -17   3  -42.43   19.76   2
   0 -17  -5   -4.83   22.94   1
   0  17   5   25.89   24.87   3
   0 -17   5   -5.70   27.68   2
   0 -17  -7  -14.31   26.80   1
   0  17   7  -15.41   26.35   3
   0 -17   7   21.74   36.47   2
   0 -17   9  -43.29   36.47   2
   0  18   0   90.04   28.47   3
   0 -18   0   80.47   28.45   2
   0 -18   2 1322.31   88.72   2
   0 -18  -2 1566.57   89.56   2
   0  18   2 1505.67   84.59   3
   0 -18  -4 4447.25  204.08   1
   0 -18   4 4371.78  210.94   2
   0  18   4 4283.59  191.68   3
   0 -18   6  381.64   65.12   2
   0 -18  -6  329.60   52.71   1
   0  18   6  491.60   52.51   3
   0 -18  -8 1042.46   89.75   1
   0 -19   1  -32.95   19.47   2
   0  19  -1    1.83   23.60   3
   0 -19  -1  -11.35   21.90   2
   0  19   1  -39.13   20.27   3
   0 -19  -3  -37.84   21.89   2
   0  19   3   -0.88   20.53   3
   0 -19   3   14.11   26.39   2
   0 -19  -5   -8.17   24.68   1
   0  19   5  -21.07   22.89   3
   0 -19   5  -29.76   27.47   2
   0 -19  -7  -33.21   26.24   1
   0  19   7    2.42   27.11   3
   0 -19   7   -3.49   31.65   2
   0 -19   9    8.31   43.74   2
   0  20   0   21.72   24.04   3
   0 -20   0   -6.73   23.08   2
   0  20   2  748.64   59.58   3
   0 -20   2  733.28   72.96   2
   0 -20  -2  615.59   64.31   2
   0 -20   4  514.61   64.83   2
   0 -20  -4  352.76   51.61   1
   0  20   4  458.69   51.00   3
   0  20   6  210.43   41.55   3
   0 -20   6  156.13   46.11   2
   0 -20  -6  124.26   37.93   1
   0 -20  -8  128.42   45.99   1
   0 -20   8   39.05   43.64   2
   0  21  -1   37.99   26.83   3
   0 -21   1   -1.51   24.83   2
   0  21   1   13.46   24.19   3
   0 -21  -1   -6.94   23.72   2
   0 -21  -3    5.27   27.16   2
   0 -21   3   -0.69   27.19   2
   0  21   3    2.85   25.68   3
   0 -21  -5   -4.90   26.81   1
   0  21   5   18.10   28.19   3
   0 -21   5    1.47   31.98   2
   0 -21   7   17.69   38.63   2
   0 -21  -7  -10.24   30.45   1
   0  22   0   62.21   30.83   3
   0 -22   0   70.42   30.90   2
   0  22   2  533.45   58.52   3
   0 -22  -2  716.79   69.95   2
   0 -22   2  531.28   65.49   2
   0  22   4  556.20   59.94   3
   0 -22  -4  759.64   75.84   1
   0 -22   4  594.27   75.43   2
   0 -22   6  213.59   54.24   2
   0 -22  -6  207.59   44.93   1
   0  22   6  124.46   36.85   3
   0 -22   8  149.61   55.06   2
   0 -22  -8  151.12   44.79   1
   0  23   1  -27.38   23.51   3
   0 -23  -1   -4.17   28.59   2
   0  23  -1    0.14   27.30   3
   0 -23   1  -25.61   25.42   2
   0 -23  -3   17.86   28.01   2
   0  23   3   -0.71   29.23   3
   0 -23   3  -48.52   25.96   2
   0 -23  -5  -39.94   30.15   1
   0  23   5   39.33   29.90   3
   0 -23   5   11.52   32.32   2
   0 -23  -7   46.81   36.73   1
   0 -23   7   45.70   41.83   2
   0  24   0  131.01   37.52   3
   0 -24   0   36.14   29.35   2
   0  24   2 1645.19  101.14   3
   0 -24  -2 1727.26  105.69   2
   0 -24   2 1558.54  107.13   2
   0 -24   4 1501.87  106.54   2
   0 -24  -4 1146.28   92.44   1
   0  24   4 1393.38   89.78   3
   0 -24   6  297.59   62.98   2
   0  24   6  258.29   48.62   3
   0 -24  -6  154.10   45.52   1
   0  25   1   43.23   33.25   3
   0  25  -1   -0.77   29.11   3
   0 -25   1   -4.88   29.71   2
   0 -25  -1   35.95   31.79   2
   0  25   3   -1.29   27.52   3
   0 -25   3   13.55   31.90   2
   0 -25  -3  -32.52   26.20   2
   0  25   5   -9.98   31.93   3
   0 -25  -5    1.28   32.49   1
   0 -25   5   12.63   36.73   2
   0 -25   7  -65.20   34.41   2
   0 -25  -7   29.87   36.66   1
   0 -26   0  977.24   78.13   2
   0  26   0  799.34   79.75   3
   0  26   2  360.86   52.85   3
   0 -26   2  269.61   53.18   2
   0 -26  -2  218.81   48.29   2
   0 -26   4  116.01   48.46   2
   0  26   4  135.01   39.86   3
   0 -26  -4  163.82   47.81   1
   0 -26   6   42.97   43.13   2
   0 -26  -6   12.76   37.70   1
   0 -27  -1    9.95   31.20   2
   0 -27   1  -30.72   28.14   2
   0  27   1  -18.77   28.26   3
   0 -27  -3   38.42   35.13   2
   0 -27   3   18.05   33.79   2
   0  27   3   35.96   33.88   3
   0  27   5  -34.20   33.38   3
   0 -27   5  -19.02   35.85   2
   0 -27  -5    3.89   35.75   1
   0 -27   7   53.71   47.19   2
   0 -27  -7   -4.20   45.03   1
   0 -28   0   83.66   36.21   2
   0  28   0  104.27   40.00   3
   0  28   2  522.47   64.88   3
   0 -28   2  313.89   61.52   2
   0 -28  -2  544.66   70.07   2
   0 -28   4  530.11   78.83   2
   0  28   4  475.11   62.54   3
   0 -28  -4  604.84   75.30   1
   0 -28   6  133.99   55.96   2
   0 -28  -6  202.64   56.15   1
   0  29   1   21.86   31.76   3
   0 -29  -1  -12.32   34.68   2
   0 -29   1  -19.66   30.58   2
   0 -29   3   -1.38   33.59   2
   0 -29  -3  -54.59   31.17   2
   0  29   3  -49.56   28.24   3
   0 -29   5  -26.53   36.22   2
   0 -29  -5   85.31   43.13   1
   0  29   5  -24.38   33.19   3
   0 -30   0   43.80   38.24   2
   0  30   0    5.68   34.33   3
   0  30   2   54.41   37.35   3
   0 -30   2   32.41   40.43   2
   0 -30  -2   32.22   34.56   2
   0  30   4  120.96   44.46   3
   0 -30  -4  230.18   56.23   1
   0 -30   4  213.03   57.80   2
   0  31   1   -2.64   35.72   3
   0 -31  -1  -12.32   32.17   2
   0 -31   1  -22.79   33.69   2
   0 -31  -3   -5.42   38.50   2
   0 -31   3  -24.42   35.63   2
   0  31   3  -38.51   32.09   3
   0 -31  -5   -6.08   39.82   1
   0 -31   5   57.93   47.56   2
   0 -32   0 1131.46   97.97   2
   0  32   0 1168.28   95.58   3
   0  32   2  416.36   63.96   3
   0 -32  -2  211.00   52.88   2
   0 -32   2  365.49   65.38   2
   0 -32  -4    7.74   39.27   1
   0 -32   4   -3.07   40.82   2
   0  32   4  -25.26   33.32   3
   0  33   1  -15.31   38.04   3
   0 -33  -1   -4.80   34.59   2
   0 -33   1   28.07   38.89   2
   0  33   3  -11.33   34.40   3
   0 -33  -3   65.82   41.85   2
   0 -33   3   54.01   46.26   2
   0 -34   0   65.28   44.17   2
   0 -34  -2  272.13   57.37   2
   0 -34   2  171.98   55.63   2
   0  34   2  280.02   56.65   3
   0 -35   1   84.34   45.31   2
   0 -35  -1  -38.39   41.57   2
   0  35   1   34.38   41.77   3
   0 -36   0  526.86   79.69   2
   1   0   0   -5.11    4.99   4
   1   0   0  -10.44    5.76   3
   1   0   0   -6.40    5.72   1
  -1   0   0   -4.09    7.08   4
  -1   0   0    7.09    6.35   3
  -1   0   0    1.08    4.81   1
   1   0  -2  -14.91   10.23   1
  -1   0   2   -5.06   11.13   1
  -1   0  -2   -9.27   15.05   1
   1   0  -4   13.09   15.60   1
  -1   0  -4    7.69   19.51   1
  -1   0  -6    3.31   23.26   1
   1   0  -6  -27.86   18.04   1
  -1   0   8   17.55   31.36   3
   1   0  -8  -23.45   24.60   1
  -1   0  -8  -17.57   29.13   1
  -1   0 -10   -7.22   39.69   1
  -1   0  10   12.90   32.78   3
  -1   0  10  -23.66   32.52   2
  -1   1  -1 1769.21   68.24   3
  -1  -1   1 1552.80   68.34   2
   1   1   1 1618.24   64.09   3
  -1  -1   1 1642.00   68.11   4
  -1   1  -1 1714.03   74.67   1
  -1   1   1 1645.76   73.14   3
  -1  -1  -1 1700.40   74.47   1
  -1   1   1 1578.29   65.97   1
   1   1  -1 1804.12   68.86   2
  -1   1   1 1590.42   64.54   2
   1   1  -1 1833.32   68.53   4
   1  -1  -3  682.77   41.15   1
  -1   1  -3  658.88   49.37   1
  -1   1   3  738.11   48.01   3
   1   1  -3  743.76   44.07   1
  -1  -1  -3  735.43   49.69   1
   1  -1  -5  778.70   54.09   1
  -1   1  -5  737.56   60.92   1
   1   1  -5  842.76   56.33   1
  -1  -1  -5  755.83   60.69   1
  -1   1   5  990.72   63.13   3
   1  -1  -7  559.15   58.23   1
  -1   1  -7  484.22   61.13   1
  -1   1   7  511.31   60.26   3
  -1  -1  -7  545.62   63.49   1
   1   1  -7  533.08   57.95   1
   1  -1  -9  164.28   42.59   1
   1   1   9  263.73   47.82   3
  -1   1  -9  206.99   51.99   1
  -1  -1   9  188.81   47.75   3
  -1   1   9  244.27   49.70   3
   1  -1   9  219.32   46.65   3
  -1  -1  -9  150.84   48.56   1
  -1   2   0  174.76   12.96   1
   1  -2   0  169.83   13.38   1
  -1   2   0  170.28   14.64   3
   1  -2   0  187.10   15.54   3
  -1  -2   0  149.32   13.31   2
   1   2   0  180.85   15.84   2
  -1   2   0  182.30   14.78   4
   1  -2  -2 2630.74  107.79   1
  -1  -2   2 2663.62  110.34   2
  -1   2  -2 2568.22  117.65   1
  -1   2   2 2800.91  114.73   3
  -1  -2  -2 2454.90  116.01   1
  -1   2   2 2684.35  107.78   1
  -1   2  -4  304.38   39.06   1
   1  -2  -4  355.80   33.19   1
  -1  -2  -4  300.97   37.95   1
  -1   2   4  357.04   39.14   3
   1   2  -4  301.43   34.06   1
  -1   2  -6  267.09   44.53   1
   1  -2  -6  361.04   41.99   1
  -1   2   6  245.29   40.11   3
  -1  -2  -6  265.62   43.82   1
   1   2  -6  297.13   41.24   1
   1   2   8  107.51   32.46   3
  -1   2  -8   96.30   39.72   1
   1  -2  -8   97.50   36.34   1
  -1  -2   8   91.61   38.27   3
  -1   2   8  129.72   39.74   3
  -1  -2  -8  124.73   42.44   1
  -1  -2  10  112.97   47.71   3
  -1   2 -10   78.07   47.22   1
  -1  -2  10   20.44   42.26   2
  -1   2  10   -9.06   34.67   3
   1  -2  10  -26.18   34.78   3
  -1  -2 -10  111.13   45.50   1
  -1  -3   1 8532.31  311.04   4
  -1   3  -1 8519.28  324.34   3
  -1   3  -1 8252.20  336.69   1
  -1  -3   1 9104.87  328.77   2
  -1  -3  -1 8338.81  337.00   1
  -1   3   1 8504.19  326.45   3
   1   3  -1 8462.33  311.41   4
  -1   3  -3  -17.51   17.89   1
   1  -3  -3   36.59   14.06   1
  -1  -3   3   21.49   15.70   2
   1   3   3   12.08   12.41   3
  -1   3   3   11.42   16.49   3
  -1  -3  -3   -0.32   18.66   1
   1   3   5  870.59   55.67   3
   1  -3  -5  990.12   59.78   1
  -1   3  -5 1095.03   71.90   1
  -1   3   5  930.33   62.89   3
  -1  -3  -5 1051.86   71.47   1
  -1   3  -7 1182.88   86.72   1
   1  -3  -7 1214.33   77.91   1
   1   3   7 1033.91   70.13   3
  -1  -3  -7 1039.01   83.65   1
  -1   3   7 1159.42   79.16   3
  -1  -3   9   99.38   44.80   3
   1  -3  -9   93.90   37.79   1
   1   3   9   66.92   34.55   3
  -1  -3   9  142.26   45.14   2
  -1   3  -9  122.62   47.86   1
  -1   3   9  126.72   42.44   3
  -1  -3  -9   93.55   41.44   1
  -1  -4   0  806.03   41.58   2
  -1   4   0  782.69   39.85   3
   1  -4   0  751.41   36.19   4
   1  -4   0  776.54   37.69   2
  -1   4   0  850.45   37.27   4
   1  -4  -2 1565.64   67.43   1
   1   4   2 1566.66   63.18   3
  -1   4  -2 1583.61   79.00   1
  -1  -4   2 1551.60   73.62   2
  -1   4   2 1560.10   74.62   3
  -1   4   2 1567.74   67.40   1
  -1  -4  -2 1509.35   76.41   1
  -1  -4   4  569.53   44.63   2
  -1   4  -4  581.64   50.63   1
   1  -4  -4  550.12   39.24   1
   1   4   4  563.87   36.43   3
  -1   4   4  494.25   42.66   3
  -1  -4  -4  549.45   48.73   1
   1  -4  -6   69.86   23.76   1
  -1  -4   6   39.46   25.65   2
  -1   4  -6    2.13   26.80   1
   1   4   6  108.67   24.37   3
  -1  -4  -6   68.58   30.64   1
  -1   4   6  120.26   30.78   3
  -1   4  -8   -0.89   32.50   1
   1  -4  -8   53.81   27.24   1
  -1  -4   8   22.57   31.04   2
   1   4   8  -20.20   23.51   3
  -1  -4  -8    9.40   28.56   1
  -1   4   8  -32.93   24.30   3
  -1  -4  10   81.37   48.19   3
   1  -4 -10   32.88   41.59   1
  -1  -4  10   70.03   43.96   2
  -1   4 -10  -30.05   34.80   1
  -1   4  10    2.16   35.20   3
  -1  -4 -10   18.61   44.26   1
  -1  -5   1 1773.22   73.18   4
   1  -5  -1 1963.84   76.43   2
  -1  -5   1 1776.05   83.50   2
  -1   5  -1 1980.35   82.61   3
  -1   5  -1 2004.31   86.15   1
   1   5   1 1781.72   73.65   3
   1   5  -1 1918.90   73.74   4
  -1  -5  -1 1998.10   74.14   3
  -1   5   1 1707.97   81.32   3
  -1   5   1 1798.36   76.13   2
   1  -5   1 1734.11   72.78   4
  -1   5  -3 3100.32  142.98   1
   1  -5  -3 2927.38  129.24   1
   1   5   3 3237.66  124.17   3
  -1  -5   3 3096.30  135.84   2
  -1   5   3 3031.21  135.00   3
  -1  -5  -3 3094.33  139.92   1
  -1  -5   5  560.90   53.77   2
   1   5   5  549.33   40.88   3
  -1   5  -5  594.31   59.56   1
  -1  -5  -5  571.00   55.50   1
  -1   5   5  591.82   48.34   3
   1   5   7   32.25   23.97   3
  -1   5  -7   50.29   35.75   1
   1  -5  -7   28.19   26.33   1
  -1  -5   7  -26.33   22.82   2
  -1   5   7   35.64   26.94   3
  -1  -5  -7  127.93   35.40   1
  -1  -5   9  507.84   74.11   2
  -1   5  -9  564.51   81.12   1
   1  -5  -9  684.13   72.92   1
  -1   5   9  615.82   73.99   3
  -1  -5  -9  701.36   81.02   1
  -1   6   0 4166.87  169.31   3
   1  -6   0 4138.06  167.51   2
  -1  -6   0 4324.21  171.90   2
  -1  -6   2 2588.56  102.12   4
  -1   6  -2 2471.74  112.82   3
  -1   6  -2 2592.38  121.03   1
   1   6   2 2570.00  103.39   3
   1  -6  -2 2568.39  109.12   1
  -1  -6   2 2625.45  116.11   2
  -1   6   2 2726.74  115.47   3
  -1  -6  -2 2788.42  119.82   1
  -1  -6  -2 2688.79  103.94   3
  -1   6  -4  277.88   40.77   1
   1   6   4  303.27   25.44   3
   1  -6  -4  262.14   29.29   1
  -1  -6   4  326.87   37.67   2
  -1  -6  -4  297.41   37.24   1
  -1   6   4  261.75   34.91   3
   1  -6  -6  611.16   51.73   1
  -1  -6   6  650.63   63.59   2
  -1   6  -6  578.48   65.73   1
   1   6   6  608.93   45.35   3
  -1  -6  -6  554.05   59.84   1
  -1   6   6  649.67   61.00   3
  -1  -6   8  380.35   59.09   2
  -1   6  -8  321.51   60.24   1
   1   6   8  411.05   48.34   3
   1  -6  -8  379.84   52.16   1
  -1   6   8  332.22   51.89   3
  -1  -6  -8  404.16   59.96   1
  -1  -6  10   99.91   46.91   2
  -1  -6 -10  -12.16   36.32   1
  -1   6  10   50.81   37.98   3
  -1   7  -1 3329.53  127.71   4
   1  -7  -1 3306.98  136.96   2
  -1   7  -1 3271.30  141.54   3
  -1  -7   1 3689.13  146.14   2
   1   7   1 3498.36  133.92   3
  -1   7   1 3410.20  141.11   3
   1  -7   1 3416.45  127.40   4
   1  -7   1 3419.68  143.13   2
   1   7  -1 3339.16  128.21   4
  -1  -7  -1 3234.08  142.64   2
  -1   7  -3 1375.96   76.42   1
  -1  -7   3 1179.06   69.39   2
   1   7   3 1198.64   56.87   3
   1  -7  -3 1249.69   61.84   1
  -1  -7  -3 1256.70   70.87   1
  -1   7   3 1357.94   70.32   3
   1   7   5 1117.06   59.93   3
  -1  -7   5 1133.17   72.61   2
  -1   7  -5 1170.78   79.47   1
   1  -7  -5 1106.94   64.55   1
  -1  -7  -5 1035.29   71.98   1
  -1   7   5  979.10   66.42   3
  -1  -7   7 1105.00   79.86   2
   1   7   7  924.68   63.73   3
   1  -7  -7  972.84   69.90   1
  -1   7  -7  948.70   82.35   1
  -1   7   7  910.40   70.42   3
  -1  -7  -7  828.44   81.13   1
  -1  -7   9  480.22   71.11   2
   1  -7  -9  534.09   65.22   1
  -1  -7  -9  442.30   66.90   1
  -1   7   9  565.38   68.78   3
  -1  -8   0 1134.54   61.08   2
  -1   8   0 1148.55   60.14   3
   1  -8   0 1159.18   58.28   2
  -1  -8   2 1271.57   67.86   2
   1   8   2 1243.72   55.30   3
   1  -8  -2 1261.70   59.11   2
  -1   8  -2 1114.57   63.76   3
  -1  -8   2 1215.29   50.97   4
   1   8  -2 1277.76   51.72   4
   1  -8   2 1140.97   67.58   2
  -1  -8  -2 1208.91   67.85   1
   1  -8   2 1256.87   50.93   4
  -1   8   2 1208.10   64.80   3
  -1  -8   4 1548.39   88.17   2
   1  -8  -4 1595.47   79.21   1
   1   8   4 1756.37   75.34   3
  -1   8  -4 1540.45   92.25   1
  -1   8   4 1621.08   84.92   3
  -1  -8  -4 1494.33   87.80   1
  -1  -8   6  105.29   33.37   2
  -1   8  -6  106.32   36.30   1
   1  -8  -6  122.48   28.37   1
   1   8   6  133.20   24.39   3
  -1  -8  -6  120.13   32.41   1
  -1   8   6  107.07   31.90   3
  -1  -8   8  122.33   44.67   2
   1   8   8  254.16   39.94   3
   1  -8  -8  208.73   41.11   1
  -1   8   8  127.20   39.59   3
  -1  -8  -8  198.08   45.06   1
  -1  -8  10  132.81   52.21   2
  -1   8  10  226.30   49.97   3
  -1  -8 -10  234.64   56.37   1
   1  -8  10  193.71   60.29   2
   1   9   1  766.70   38.94   3
  -1   9  -1  690.70   33.08   4
   1  -9  -1  642.05   41.31   2
  -1  -9   1  705.64   48.08   2
  -1   9  -1  661.39   44.44   3
   1  -9   1  786.92   47.75   2
  -1   9   1  727.57   45.40   3
  -1  -9  -1  565.42   43.98   2
   1   9  -1  661.75   33.72   4
   1  -9  -3  934.33   55.15   1
   1   9   3 1096.92   51.36   3
  -1  -9   3 1106.57   66.03   2
   1  -9   3 1004.07   66.16   2
  -1  -9  -3 1003.92   63.97   1
  -1   9   3 1157.73   63.03   3
   1   9   5  392.55   33.26   3
   1  -9  -5  402.31   40.60   1
  -1  -9   5  405.78   48.94   2
  -1   9   5  416.39   46.49   3
  -1  -9  -5  479.77   50.35   1
   1  -9  -7  274.86   41.39   1
   1   9   7  298.95   38.75   3
  -1  -9   7  378.56   56.50   2
  -1  -9  -7  264.25   45.72   1
  -1   9   7  339.63   47.42   3
  -1  -9   9  146.22   48.53   2
   1  -9  -9  184.74   42.77   1
  -1   9   9  245.70   48.66   3
   1  -9   9  205.18   57.01   2
  -1  -9  -9   92.67   42.85   1
  -1 -10   0 1509.49   78.56   2
  -1  10   0 1579.93   77.92   3
   1 -10   0 1589.24   76.87   2
   1 -10  -2  434.54   32.62   2
   1  10   2  416.42   29.61   3
  -1  10  -2  424.13   40.53   3
  -1 -10   2  384.80   41.17   2
   1 -10   2  414.13   21.27   4
  -1  10   2  369.55   37.46   3
   1 -10   2  407.13   42.07   2
   1  10  -2  423.74   22.55   4
   1 -10  -4  821.96   51.57   1
   1  10   4  769.92   44.79   3
  -1 -10   4  956.77   62.87   2
  -1  10   4  804.04   57.06   3
   1 -10   4  799.69   63.29   2
  -1 -10  -4  797.05   58.56   1
   1  10   6  154.29   28.34   3
  -1 -10   6  182.92   40.22   2
   1 -10  -6  166.84   31.33   1
  -1  10   6  233.64   42.15   3
   1 -10   6  214.36   45.43   2
  -1 -10  -6  179.37   37.03   1
  -1 -10   8  159.06   45.86   2
   1 -10  -8   43.02   30.92   1
  -1  10   8  133.30   38.95   3
   1 -10   8   51.73   39.58   2
  -1 -10  -8  129.87   41.25   1
  -1 -10  10   33.31   49.58   2
  -1 -10 -10   24.98   38.36   1
   1 -10  10   32.49   48.77   2
   1  11   1  282.43   28.24   3
  -1  11  -1  270.14   33.54   3
   1 -11  -1  279.82   29.89   2
  -1 -11   1  288.41   35.90   2
  -1  11   1  231.20   31.27   3
  -1 -11  -1  257.49   34.51   2
   1 -11   1  329.91   35.63   2
  -1 -11   3 2743.88  132.84   2
   1  11   3 2783.29  116.57   3
   1 -11  -3 2678.78  122.61   1
   1 -11   3 2809.60  134.94   2
  -1  11   3 2656.77  125.95   3
   1 -11   3 2712.67  103.87   4
  -1 -11  -3 2878.32  133.28   1
  -1 -11   5 1130.11   78.45   2
   1  11   5 1079.59   57.87   3
   1 -11  -5  946.67   62.13   1
   1 -11   5  987.52   77.25   2
  -1 -11  -5  994.34   72.82   1
  -1  11   5 1064.39   70.71   3
   1 -11  -7  112.94   31.29   1
  -1 -11   7  125.33   39.97   2
   1  11   7   26.23   23.48   3
  -1  11   7   92.97   35.07   3
  -1 -11  -7  144.71   40.36   1
   1 -11   7   52.61   36.49   2
  -1 -11   9  366.98   69.14   2
   1 -11   9  347.58   72.04   2
  -1  11   9  308.34   56.98   3
  -1 -11  -9  403.34   64.26   1
  -1 -12   0 1552.85   82.46   2
   1 -12   0 1506.72   78.36   2
   1  12   0 1587.35   77.07   3
  -1  12   0 1448.49   78.77   3
   1  12   2 1409.50   69.16   3
  -1 -12   2 1386.88   81.73   2
  -1  12  -2 1432.67   79.28   3
   1 -12  -2 1601.59   75.39   2
   1  12  -2 1388.22   57.20   4
  -1 -12  -2 1524.29   81.41   2
   1 -12   2 1388.26   81.26   2
  -1  12   2 1407.57   76.34   3
   1  12   4 1174.75   60.02   3
  -1 -12   4 1172.46   76.92   2
   1 -12  -4 1171.00   66.23   1
   1 -12   4 1107.67   49.30   4
  -1 -12  -4 1217.89   75.51   1
   1 -12   4 1184.18   78.96   2
  -1  12   4 1069.51   70.24   3
   1  12   6  383.65   38.98   3
   1 -12  -6  348.77   43.67   1
  -1 -12   6  389.93   56.61   2
  -1  12   6  393.54   51.34   3
   1 -12   6  342.98   56.75   2
  -1 -12  -6  371.40   51.01   1
  -1 -12   8  207.45   52.12   2
   1 -12  -8  210.75   42.44   1
  -1  12   8  256.44   48.48   3
   1 -12   8  162.75   55.27   2
  -1 -12  -8  240.32   50.88   1
  -1 -12  10  180.24   60.02   2
   1 -12  10  168.01   58.38   2
  -1 -12 -10  120.74   52.30   1
   1  13   1 1243.41   65.24   3
   1 -13  -1 1270.09   69.34   2
  -1  13  -1 1238.61   72.69   3
  -1 -13   1 1257.78   74.61   2
  -1 -13  -1 1282.04   73.48   2
  -1  13   1 1210.58   69.94   3
   1 -13   1 1226.67   71.56   2
   1 -13  -3  227.05   31.23   1
   1  13   3  283.44   29.58   3
  -1 -13   3  303.36   42.04   2
  -1  13   3  297.33   37.37   3
   1 -13   3  307.53   42.46   2
  -1 -13  -3  215.69   34.51   1
   1  13   5 1219.98   68.11   3
  -1 -13   5 1258.42   87.93   2
   1 -13  -5 1426.24   78.12   1
  -1 -13  -5 1427.11   87.25   1
  -1  13   5 1240.93   81.28   3
   1 -13   5 1321.89   91.41   2
  -1 -13   7 1165.52   94.36   2
   1  13   7 1119.41   70.62   3
   1 -13  -7 1279.35   82.17   1
  -1  13   7 1172.78   84.72   3
   1 -13   7 1266.33   99.63   2
  -1 -13  -7 1230.76   90.96   1
  -1 -13   9    0.58   36.89   2
  -1  13   9   28.47   40.86   3
   1 -13   9   82.41   47.43   2
  -1 -13  -9   34.87   36.10   1
   1  14   0  103.36   25.95   3
   1 -14   0  151.65   29.01   2
  -1  14   0  136.55   27.42   3
  -1 -14   0  221.18   33.41   2
  -1  14  -2  364.17   44.17   3
  -1 -14   2  428.18   48.47   2
   1 -14  -2  444.24   41.83   2
   1  14   2  410.03   35.11   3
   1 -14   2  469.89   48.47   2
  -1 -14  -2  396.92   44.21   2
  -1  14   2  475.27   45.39   3
   1  14   4   47.30   18.53   3
   1 -14  -4   14.81   18.26   1
  -1 -14   4   61.81   27.17   2
   1 -14   4   51.51   25.97   2
  -1  14   4   75.68   25.64   3
  -1 -14  -4   25.23   23.36   1
   1 -14  -6  184.90   34.22   1
  -1 -14   6  197.50   46.17   2
   1  14   6  280.04   35.19   3
   1 -14   6  300.64   54.02   2
  -1  14   6  273.86   43.83   3
  -1 -14  -6  235.43   45.18   1
   1 -14  -8  244.21   42.59   1
  -1 -14   8  215.57   55.47   2
  -1  14   8  207.56   46.43   3
  -1 -14  -8  228.40   50.30   1
   1 -14   8  173.17   54.44   2
  -1 -15   1  910.65   64.44   2
  -1  15  -1 1005.90   64.01   3
   1  15   1  887.51   56.03   3
   1 -15  -1  912.64   60.27   2
  -1  15   1  919.66   61.00   3
   1 -15   1  915.73   62.64   2
  -1 -15  -1  961.17   64.54   2
  -1 -15   3 1712.48  100.13   2
   1  15   3 1689.37   83.44   3
  -1 -15  -3 1771.03   99.59   1
   1 -15   3 1547.37   97.24   2
  -1  15   3 1699.15   92.42   3
   1  15   5 1458.74   71.34   3
   1 -15  -5 1105.09   75.49   1
  -1 -15   5 1287.96   89.91   2
  -1  15   5 1364.43   83.15   3
   1 -15   5 1188.90   90.30   2
  -1 -15  -5 1108.14   82.17   1
  -1 -15   7  120.20   43.17   2
   1 -15  -7  173.26   37.15   1
  -1  15   7   80.74   37.04   3
  -1 -15  -7  191.04   42.64   1
   1 -15   7   50.39   38.77   2
  -1 -15   9  310.92   67.57   2
   1 -15   9  382.13   77.53   2
  -1 -15  -9  283.61   61.19   1
  -1  16   0   43.71   25.73   3
  -1 -16   0   99.72   28.10   2
   1  16   0  100.47   27.19   3
   1 -16   0   79.95   25.31   2
  -1 -16   2  355.60   46.16   2
   1  16   2  420.18   40.32   3
   1 -16  -2  324.65   39.20   2
  -1  16  -2  420.50   48.66   3
  -1  16   2  337.41   42.54   3
   1 -16   2  308.01   44.30   2
  -1 -16  -2  398.63   46.11   2
   1  16   4  158.35   26.64   3
   1 -16  -4  134.88   29.41   1
  -1 -16   4   80.52   33.26   2
  -1  16   4  135.04   32.81   3
   1 -16   4  105.86   35.30   2
  -1 -16  -4  128.88   34.91   1
   1 -16  -6  251.26   40.78   1
   1  16   6  240.45   34.73   3
  -1 -16   6  258.85   49.98   2
  -1  16   6  277.07   45.34   3
   1 -16   6  286.83   56.80   2
  -1 -16  -6  231.91   44.56   1
  -1 -16   8   52.72   41.53   2
  -1  16   8   90.01   38.14   3
   1 -16   8    4.66   38.50   2
  -1 -16  -8   64.15   38.32   1
   1  17   1  744.55   53.98   3
  -1 -17   1  707.20   60.86   2
   1 -17  -1  902.69   60.69   2
  -1  17  -1  879.70   61.93   3
   1 -17   1  809.23   60.30   2
  -1  17   1  760.19   59.21   3
  -1 -17  -1  843.16   62.45   2
  -1 -17   3  528.34   58.18   2
   1 -17  -3  571.28   48.78   2
   1  17   3  588.59   45.61   3
  -1  17   3  526.94   54.31   3
   1 -17   3  515.43   59.38   2
  -1 -17  -3  616.04   61.56   1
  -1 -17   5  309.79   55.71   2
   1  17   5  493.00   44.60   3
   1 -17  -5  391.05   46.72   1
   1 -17   5  342.16   58.34   2
  -1  17   5  521.33   55.68   3
  -1 -17  -5  386.82   52.79   1
   1 -17  -7  215.50   41.69   1
  -1 -17   7  148.40   47.47   2
  -1  17   7  317.07   50.30   3
   1 -17   7  205.56   53.74   2
  -1 -17  -7  148.11   43.57   1
  -1 -17   9  127.34   56.51   2
   1 -17   9   95.26   51.80   2
  -1 -17  -9  202.37   52.95   1
  -1 -18   0   75.95   28.16   2
  -1  18   0   46.66   27.17   3
   1  18   0   91.77   26.73   3
   1 -18   0   43.46   24.01   2
  -1  18  -2  159.90   36.52   3
   1  18   2  139.60   28.09   3
   1 -18  -2  102.87   29.08   2
  -1 -18   2  113.02   33.62   2
  -1  18   2  151.08   32.67   3
   1 -18   2   88.28   29.93   2
  -1 -18  -2  155.77   33.75   2
  -1 -18   4  252.81   48.74   2
   1 -18  -4  339.65   42.02   1
   1  18   4  314.72   37.80   3
  -1 -18  -4  267.57   45.42   1
  -1  18   4  283.80   45.65   3
   1 -18   4  309.03   50.45   2
  -1 -18   6  179.37   46.30   2
   1 -18  -6   93.51   30.83   1
   1  18   6   65.14   26.91   3
   1 -18   6   70.12   39.88   2
  -1  18   6  117.46   37.11   3
  -1 -18  -6   67.16   35.43   1
  -1 -18   8   -3.77   36.90   2
   1 -18   8   33.46   43.45   2
  -1  18   8   32.76   35.63   3
  -1 -18  -8    1.54   35.08   1
   1 -19  -1  442.23   49.54   2
  -1 -19   1  529.35   58.28   2
   1  19   1  562.79   51.44   3
  -1  19  -1  545.39   56.87   3
  -1  19   1  504.50   55.43   3
  -1 -19  -1  435.42   54.41   2
   1 -19   1  461.20   54.17   2
  -1 -19   3    8.27   26.29   2
   1 -19  -3   34.23   24.73   2
   1  19   3   27.93   21.37   3
   1 -19   3  -41.47   20.82   2
  -1  19   3   -3.82   22.46   3
   1  19   5  188.66   33.35   3
   1 -19  -5  232.78   40.55   1
  -1 -19   5  185.31   46.85   2
   1 -19   5  165.87   43.52   2
  -1 -19  -5  119.75   38.54   1
  -1  19   5  130.93   37.86   3
  -1 -19   7  418.19   69.47   2
   1 -19  -7  411.35   53.04   1
  -1 -19  -7  408.33   63.93   1
  -1  19   7  508.68   62.38   3
   1 -19   7  317.40   67.21   2
  -1 -19   9   36.37   46.02   2
   1 -19   9   34.30   49.08   2
  -1 -19  -9   80.10   42.18   1
  -1 -20   0   42.97   27.74   2
  -1  20   0  -22.49   22.83   3
   1  20   0   14.87   24.68   3
   1 -20   0    7.46   22.36   2
  -1  20  -2  161.16   37.68   3
   1  20   2  126.31   29.75   3
   1 -20  -2  194.18   36.56   2
  -1 -20   2   89.94   32.60   2
  -1 -20  -2  154.54   35.24   2
   1 -20   2  147.21   37.50   2
  -1  20   2  166.07   37.53   3
   1  20   4  233.26   35.34   3
   1 -20  -4  263.51   42.19   1
  -1 -20   4  141.73   42.35   2
  -1 -20  -4  232.71   44.13   1
   1 -20   4  161.31   43.11   2
  -1  20   4  163.84   40.16   3
   1 -20  -6   68.96   31.80   1
  -1 -20   6   81.45   41.30   2
  -1  20   6   79.33   36.78   3
  -1 -20  -6   94.97   37.10   1
   1 -20   6   -1.28   32.88   2
  -1 -20   8  -28.52   40.26   2
   1 -20   8   57.41   43.39   2
  -1 -20  -8  -32.57   33.34   1
  -1  20   8   10.60   35.73   3
  -1 -21   1  363.65   52.75   2
   1  21   1  434.11   50.03   3
  -1  21  -1  470.86   56.05   3
   1 -21  -1  507.23   54.27   2
  -1  21   1  497.39   57.45   3
  -1 -21  -1  562.23   60.94   2
   1 -21   1  473.29   58.25   2
   1  21   3 1561.78   87.54   3
   1 -21  -3 1675.63   96.16   2
  -1 -21   3 1612.23  106.26   2
   1 -21   3 1365.59   99.42   2
  -1  21   3 1498.16   93.28   3
  -1 -21   5  592.29   76.20   2
   1  21   5  571.37   54.27   3
   1 -21  -5  534.53   60.74   1
  -1 -21  -5  601.62   70.45   1
  -1  21   5  601.30   66.07   3
   1 -21   5  600.36   75.59   2
  -1 -21   7   58.70   42.40   2
  -1 -21  -7   55.89   37.61   1
   1 -21   7   55.91   40.64   2
  -1  21   7   45.28   38.16   3
   1 -22   0  -12.14   27.05   2
  -1  22   0   14.31   27.64   3
  -1 -22   0   27.24   28.40   2
   1 -22  -2  -29.08   24.49   2
  -1  22  -2  -10.39   26.46   3
   1  22   2   -6.97   24.34   3
  -1 -22   2   -0.45   26.61   2
  -1 -22  -2   20.73   27.05   2
   1 -22   2   50.75   31.54   2
  -1  22   2   29.19   28.62   3
   1 -22  -4   21.17   27.47   1
  -1 -22   4   90.05   38.28   2
   1  22   4   15.32   22.90   3
  -1  22   4   64.25   34.83   3
  -1 -22  -4   68.15   34.41   1
   1 -22   4   44.12   34.54   2
   1 -22  -6    0.00   27.68   1
  -1 -22   6  -15.96   32.30   2
  -1  22   6   37.43   35.49   3
   1 -22   6   12.64   36.56   2
  -1 -22  -6    9.93   29.11   1
  -1 -22   8   54.49   46.59   2
   1 -22   8   17.71   48.24   2
  -1 -22  -8   71.46   40.33   1
  -1 -23   1 1015.66   80.83   2
   1 -23  -1 1022.11   76.11   2
   1  23   1 1080.49   73.34   3
  -1  23  -1 1014.07   76.34   3
  -1 -23  -1  945.61   77.68   2
  -1  23   1  928.41   74.97   3
   1 -23   1 1044.18   78.97   2
  -1 -23   3  300.90   56.33   2
   1  23   3  295.91   41.57   3
   1 -23  -3  235.92   45.08   2
  -1 -23  -3  300.42   51.39   2
   1 -23   3  393.37   57.72   2
  -1  23   3  361.62   53.85   3
  -1 -23   5  343.17   62.67   2
   1  23   5  288.30   44.45   3
   1 -23  -5  367.26   51.36   1
  -1 -23  -5  339.65   56.72   1
   1 -23   5  404.81   64.07   2
  -1  23   5  325.59   52.99   3
  -1 -23   7   49.20   47.83   2
  -1 -23  -7  155.15   49.76   1
   1 -23   7  282.81   64.57   2
  -1  23   7  207.89   51.95   3
  -1  24   0  117.44   37.69   3
  -1 -24   0  135.00   40.73   2
   1 -24   0  108.12   35.69   2
  -1  24  -2   74.09   38.59   3
  -1 -24   2  177.37   44.96   2
   1  24   2  113.83   34.94   3
   1 -24  -2  183.89   41.30   2
  -1  24   2   99.66   37.91   3
  -1 -24  -2  180.24   42.70   2
   1 -24   2  176.26   46.35   2
   1 -24  -4  132.17   37.71   1
   1  24   4  179.80   38.95   3
  -1 -24   4  269.21   53.26   2
  -1  24   4  170.12   42.38   3
  -1 -24  -4  134.45   42.37   1
   1 -24   4  163.92   48.98   2
   1 -24  -6   42.30   31.23   1
  -1 -24   6   45.84   39.79   2
  -1  24   6   74.41   39.60   3
   1 -24   6    3.21   37.31   2
  -1 -24  -6   12.24   34.19   1
   1 -25  -1  194.31   45.06   2
  -1  25  -1  157.50   42.82   3
   1  25   1  227.28   40.68   3
  -1 -25   1  219.36   46.51   2
  -1 -25  -1  170.37   42.82   2
   1 -25   1  212.20   46.54   2
  -1  25   1  188.63   46.18   3
   1 -25  -3  422.68   57.61   2
   1  25   3  489.56   54.22   3
  -1 -25   3  428.66   64.55   2
   1 -25   3  314.97   59.46   2
  -1  25   3  551.96   65.01   3
  -1 -25  -3  465.84   65.02   2
  -1 -25   5  206.94   56.71   2
   1 -25  -5  258.28   48.90   1
  -1  25   5  184.35   47.26   3
  -1 -25  -5  269.60   56.60   1
   1 -25   5  367.66   65.72   2
  -1 -25   7  160.49   58.39   2
  -1  25   7  157.25   51.04   3
  -1 -25  -7   60.41   41.81   1
   1 -25   7  181.34   59.15   2
  -1  26   0  441.94   61.69   3
  -1 -26   0  390.03   61.65   2
   1 -26   0  367.16   56.81   2
  -1 -26   2  115.10   41.64   2
  -1  26  -2  185.91   47.46   3
   1 -26  -2  131.04   40.27   2
   1  26   2  132.87   36.98   3
  -1  26   2  106.10   38.93   3
  -1 -26  -2  139.71   41.79   2
   1 -26   2   95.25   40.93   2
  -1 -26   4  156.49   48.82   2
   1 -26  -4  132.16   42.57   1
   1  26   4  182.26   39.13   3
  -1 -26  -4   95.15   39.85   1
   1 -26   4  187.72   51.52   2
  -1  26   4  175.55   47.94   3
  -1 -26   6   52.57   47.13   2
   1 -26  -6   52.65   39.46   1
  -1 -26  -6  138.61   49.91   1
  -1  26   6  132.79   45.80   3
   1 -26   6  181.02   58.39   2
  -1 -27   1   62.14   35.62   2
   1 -27  -1   90.37   37.65   2
   1  27   1   38.29   34.28   3
  -1  27  -1   79.81   40.56   3
  -1  27   1   15.12   31.69   3
  -1 -27  -1   77.48   38.50   2
   1 -27   1   92.59   40.11   2
   1  27   3  280.49   46.59   3
   1 -27  -3  348.83   55.29   2
  -1 -27   3  349.09   62.06   2
  -1  27   3  280.03   52.80   3
  -1 -27  -3  201.23   50.58   2
   1 -27   3  393.68   65.89   2
  -1 -27   5  141.94   52.85   2
   1 -27  -5   93.97   39.87   1
   1 -27   5  110.62   49.49   2
  -1 -27  -5  108.79   44.18   1
  -1  27   5  165.61   49.19   3
  -1 -27   7    1.33   44.75   2
  -1 -27  -7  -10.95   40.90   1
   1 -27   7  -13.67   42.75   2
  -1 -28   0   47.69   36.72   2
  -1  28   0   76.64   40.51   3
   1 -28   0   62.64   36.01   2
  -1 -28   2   79.80   39.66   2
   1  28   2   66.67   34.01   3
   1 -28  -2  -19.60   29.33   2
  -1 -28  -2   46.30   32.42   2
  -1  28   2   34.27   35.85   3
   1 -28   2   52.60   39.58   2
   1  28   4   87.94   34.70   3
   1 -28  -4   24.37   32.50   1
  -1 -28   4   61.91   42.65   2
  -1  28   4   56.73   38.23   3
   1 -28   4  116.21   50.66   2
  -1 -28  -4  -14.35   32.26   1
  -1 -28   6  -34.96   39.72   2
  -1  28   6   24.32   43.61   3
  -1 -28  -6   77.31   45.06   1
   1 -28   6   19.25   43.94   2
  -1  29  -1  566.86   74.36   3
   1 -29  -1  703.63   79.11   2
  -1 -29   1  778.47   84.98   2
  -1  29   1  843.68   84.91   3
  -1 -29  -1  718.80   82.87   2
   1 -29   1  675.75   79.30   2
  -1 -29   3   34.57   39.90   2
   1 -29  -3   68.83   36.70   2
   1  29   3   52.51   31.77   3
   1 -29   3   14.29   39.17   2
  -1  29   3   19.14   38.37   3
  -1 -29  -3  -19.26   35.12   2
   1 -29  -5  163.89   46.56   1
  -1 -29   5   80.52   51.05   2
  -1  29   5   53.97   44.41   3
   1 -29   5  267.71   63.05   2
  -1 -29  -5   31.25   40.30   1
  -1 -30   0  143.40   48.81   2
  -1  30   0  111.71   44.09   3
   1 -30   0  121.98   41.84   2
  -1 -30   2  233.86   56.25   2
   1 -30  -2  281.41   56.09   2
   1  30   2  373.17   55.92   3
  -1  30   2  337.67   59.03   3
  -1 -30  -2  325.84   58.45   2
   1 -30   2  230.80   55.12   2
  -1 -30   4   98.46   50.63   2
   1 -30  -4  160.52   47.29   1
   1 -30   4  118.38   51.84   2
  -1 -30  -4  136.08   50.13   1
  -1  30   4   71.36   42.92   3
   1 -31  -1  259.07   55.92   2
  -1  31  -1  377.74   64.76   3
  -1 -31   1  389.61   66.47   2
  -1 -31  -1  399.44   68.29   2
   1 -31   1  263.33   56.39   2
  -1  31   1  322.64   61.35   3
   1  31   3  578.78   66.82   3
  -1 -31   3  522.18   76.77   2
   1 -31  -3  536.55   72.10   2
  -1  31   3  489.90   73.84   3
   1 -31   3  559.46   82.18   2
  -1 -31  -3  457.74   71.58   2
  -1 -31   5  100.07   53.17   2
  -1 -31  -5   96.54   51.24   1
  -1  31   5   99.08   47.45   3
   1 -31   5   39.90   47.39   2
  -1 -32   0   29.63   39.76   2
  -1  32   0   21.58   37.07   3
   1 -32   0   -4.14   35.34   2
   1  32   2   54.94   38.19   3
   1 -32  -2  -29.58   36.13   2
  -1 -32   2   84.96   47.84   2
   1 -32   2   62.62   44.98   2
  -1  32   2   -8.32   37.15   3
  -1 -32  -2   59.46   41.36   2
  -1 -32   4  -27.89   38.86   2
   1 -32  -4  -27.04   34.54   1
  -1 -32  -4   -6.46   39.18   1
   1 -32   4   -0.31   40.87   2
  -1  32   4  -20.45   40.74   3
  -1 -33   1  122.42   49.90   2
   1 -33  -1  168.12   51.56   2
  -1  33  -1  121.01   47.49   3
  -1 -33  -1  159.49   53.59   2
   1 -33   1  198.91   54.64   2
  -1  33   1   73.19   46.15   3
   1  33   3  126.79   42.00   3
   1 -33  -3   50.56   40.39   2
  -1 -33   3   74.45   48.37   2
  -1  33   3   33.92   46.13   3
  -1 -33  -3  137.03   48.40   2
   1 -33   3  133.19   55.53   2
   1 -34   0   -7.66   39.69   2
  -1  34   0  -67.31   34.23   3
  -1 -34   0    3.50   40.09   2
   1 -34  -2  153.25   48.23   2
  -1 -34   2   67.26   47.81   2
  -1  34   2  137.64   52.75   3
   1 -34   2  125.41   51.01   2
  -1 -34  -2   63.61   43.27   2
  -1 -35   1  213.30   59.38   2
   1 -35  -1  136.98   48.27   2
  -1 -35  -1   79.49   48.47   2
   1 -35   1  185.72   53.63   2
  -1  35   1   93.60   51.96   3
   2   0   0  822.67   45.54   4
  -2   0   0  892.60   45.08   3
  -2   0   0  882.06   44.20   1
  -2   0  -2 1679.07   65.01   3
  -2   0  -2 1615.79   80.39   1
  -2   0   2 1442.81   64.87   2
   2   0   2 1493.96   64.47   3
  -2   0   2 1415.11   77.32   3
  -2   0  -4 2218.96  117.26   1
  -2   0   4 2256.33  114.75   3
  -2   0   4 2223.96   99.94   2
  -2   0   6  937.64   73.84   3
  -2   0   6  986.65   63.80   2
  -2   0  -6 1075.91   80.62   1
  -2   0   8  256.52   46.70   2
  -2   0  -8  304.84   58.95   1
  -2   0   8  327.88   56.21   3
  -2   0 -10  104.02   45.65   1
  -2   0  10   85.29   48.15   3
   2  -1  -1 1446.12   69.46   4
  -2   1  -1 1488.26   73.93   1
  -2  -1   1 1489.89   72.67   3
   2   1   1 1567.59   64.60   3
  -2  -1   1 1453.20   65.72   2
  -2   1  -1 1632.30   67.27   3
   2  -1  -1 1576.95   62.98   2
   2   1  -1 1589.90   67.07   2
  -2   1   1 1510.60   73.01   3
  -2  -1  -1 1556.79   75.07   1
  -2   1   1 1567.71   64.45   1
  -2  -1  -1 1569.28   64.24   3
   2   1  -1 1557.63   69.68   4
   2  -1   1 1556.71   70.65   4
  -2   1  -3   29.42   22.99   1
  -2  -1   3   56.41   14.50   2
  -2  -1  -3   49.75   23.47   1
  -2   1   3   78.37   25.19   3
  -2   1   3   85.55   13.95   2
  -2  -1   5  395.17   38.77   2
  -2   1  -5  422.61   52.09   1
  -2   1   5  396.89   48.61   3
  -2  -1  -5  361.33   48.79   1
  -2   1  -7  297.23   53.08   1
  -2  -1   7  330.23   45.09   2
  -2  -1   7  351.13   55.71   3
  -2  -1  -7  307.94   55.41   1
  -2   1   7  286.02   50.00   3
  -2   1   7  315.07   41.86   2
  -2   1  -9   59.22   41.80   1
  -2  -1   9   58.98   32.49   2
  -2  -1   9  115.44   44.87   3
  -2   1   9   41.34   33.93   2
  -2   1   9  100.14   44.10   3
  -2  -1  -9  100.54   46.87   1
   2  -2   0   67.24   16.16   4
  -2  -2   0   96.70   17.71   1
  -2   2   0   71.22   14.50   1
   2   2   0   81.29   18.42   4
  -2   2   0   72.18   16.29   3
  -2  -2   0   50.70   14.76   3
   2   2   2 5731.18  223.09   3
  -2  -2   2 5914.74  233.63   2
  -2   2  -2 6060.05  230.75   3
  -2   2  -2 6077.63  248.42   1
  -2   2   2 5877.19  241.28   3
  -2  -2  -2 6059.23  248.32   1
   2   2  -2 5962.30  228.13   4
  -2   2  -4 3476.76  158.61   1
  -2  -2   4 3304.01  141.30   2
  -2  -2  -4 3076.12  154.62   1
  -2   2   4 3174.78  150.57   3
  -2  -2   6  632.64   51.66   2
  -2   2  -6  593.34   67.35   1
  -2   2   6  811.64   64.13   3
  -2  -2  -6  687.42   69.65   1
  -2  -2   8  390.01   53.14   2
  -2   2  -8  562.85   74.27   1
   2   2   8  473.43   52.00   3
  -2  -2   8  381.99   62.76   3
  -2   2   8  418.44   53.92   2
  -2  -2  -8  510.66   68.10   1
  -2   2   8  443.24   65.27   3
  -2  -2  10  803.01   95.14   3
  -2   2 -10  717.73  100.17   1
  -2  -2 -10  800.74   99.14   1
  -2   2  10  797.44   93.66   3
  -2  -3   1  480.49   30.83   2
  -2   3  -1  501.88   32.67   3
  -2   3  -1  453.15   34.36   1
   2  -3  -1  438.14   32.29   4
   2   3  -1  486.25   33.00   4
  -2  -3  -1  431.44   23.24   3
   2  -3   1  439.51   31.37   4
  -2  -3  -1  481.58   35.92   1
  -2   3   1  472.71   35.20   3
  -2   3  -3  107.07   27.85   1
  -2  -3   3   47.92   16.52   2
   2   3   3   65.94   10.61   3
  -2  -3  -3   87.56   25.07   1
  -2   3   3   86.75   12.74   1
  -2   3   3   67.28   23.93   3
   2  -3  -5  210.93   26.23   1
  -2   3  -5  241.43   42.27   1
  -2  -3   5  201.80   29.97   2
  -2  -3  -5  199.37   37.75   1
  -2   3   5  235.34   38.97   3
   2   3   7   86.45   25.25   3
   2  -3  -7  123.67   28.28   1
  -2  -3   7   54.41   27.85   2
  -2   3  -7  121.73   41.45   1
  -2  -3  -7  103.61   38.34   1
  -2   3   7   96.62   34.87   3
  -2  -3   9  -19.94   36.72   3
  -2  -3   9   42.40   34.21   2
  -2   3  -9   -8.45   33.47   1
  -2   3   9   27.72   35.32   3
  -2  -3  -9  -28.83   34.41   1
  -2  -4   0  552.68   36.87   2
  -2   4   0  601.72   38.16   3
   2   4   0  635.20   38.07   4
  -2   4   0  602.40   34.96   1
   2  -4   0  650.67   36.72   4
  -2   4  -2  635.30   37.87   3
  -2   4  -2  632.34   45.02   1
  -2  -4   2  444.31   35.71   2
   2   4  -2  590.22   36.39   4
  -2  -4  -2  671.11   45.24   1
  -2   4   2  416.76   38.24   3
  -2  -4   4 2056.78   97.15   2
  -2   4  -4 2005.93  108.99   1
   2  -4  -4 1860.16   87.31   1
   2   4   4 2014.57   83.41   3
  -2   4   4 2044.88  104.64   3
  -2  -4  -4 1947.53  105.21   1
  -2   4  -6  214.14   42.38   1
   2   4   6  385.40   35.20   3
   2  -4  -6  267.01   33.55   1
  -2  -4   6  320.37   42.43   2
  -2   4   6  324.60   49.31   3
  -2  -4  -6  238.97   43.97   1
  -2  -4   8  163.29   41.05   2
  -2   4  -8  165.73   48.00   1
  -2   4   8   85.76   37.36   3
  -2  -4  -8  127.00   44.07   1
  -2   4 -10  232.82   63.25   1
  -2  -4  10  234.54   63.03   3
  -2   4  10  205.83   56.47   3
  -2  -4 -10  247.78   60.72   1
   2  -5  -1  861.62   38.93   1
   2  -5  -1  850.94   38.17   2
   2  -5  -1  835.98   47.84   4
  -2  -5   1  854.91   47.65   2
  -2   5  -1  896.05   50.97   1
  -2   5  -1  882.34   49.19   3
   2  -5   1  852.51   45.16   4
  -2  -5  -1  887.53   52.70   1
   2   5  -1  925.61   46.54   4
  -2   5   1  879.82   51.87   3
  -2   5  -3  276.44   38.00   1
   2  -5  -3  286.86   19.35   1
  -2  -5   3  313.71   32.30   2
  -2   5   3  292.38   19.47   2
  -2   5   3  306.35   37.74   3
  -2  -5  -3  304.47   38.96   1
   2  -5  -5  118.72   21.14   1
  -2  -5   5  145.49   29.52   2
  -2   5  -5  114.29   33.02   1
   2   5   5   97.36   17.84   3
  -2  -5  -5  100.21   31.40   1
  -2   5   5  193.76   34.54   3
  -2  -5   7   20.76   26.23   2
   2  -5  -7   27.91   21.62   1
   2   5   7   17.59   18.96   3
  -2   5  -7   26.22   31.39   1
  -2  -5  -7   38.18   29.69   1
  -2   5   7   15.81   26.98   3
  -2  -5   9  117.87   52.22   3
  -2  -5   9  170.48   46.01   2
  -2   5  -9  145.42   54.03   1
  -2   5   9  198.69   51.45   3
  -2  -5  -9   86.75   43.62   1
  -2   6   0    4.88   16.11   3
   2  -6   0   11.12   13.14   4
  -2  -6   0   10.19   16.10   2
   2  -6   0    6.22   12.46   2
   2  -6  -2 3229.37  130.19   1
  -2   6  -2 3311.80  141.15   3
  -2   6  -2 3284.26  149.57   1
  -2  -6   2 3340.13  143.64   2
  -2   6   2 3281.41  127.79   2
   2   6  -2 3417.48  133.04   4
   2  -6   2 3287.81  132.20   4
  -2  -6  -2 3415.83  150.07   1
  -2   6   2 3284.89  146.27   3
  -2  -6   4  514.28   43.71   2
   2  -6  -4  541.67   33.96   1
   2   6   4  563.28   28.76   3
  -2   6  -4  574.70   57.09   1
  -2  -6  -4  548.35   54.15   1
  -2   6   4  488.18   51.73   3
  -2   6  -6  725.59   73.96   1
   2  -6  -6  660.03   47.97   1
   2   6   6  673.30   43.19   3
  -2  -6   6  665.86   62.75   2
  -2  -6  -6  540.46   63.41   1
  -2   6   6  686.52   67.63   3
  -2  -6   8  270.61   50.05   2
  -2   6  -8  157.04   51.79   1
   2  -6  -8  195.74   37.36   1
  -2   6   8  228.52   47.75   3
  -2  -6  -8  189.67   47.43   1
  -2  -6  10  143.35   51.26   2
  -2   6 -10  134.60   54.72   1
  -2  -6  10   87.70   50.09   3
  -2   6  10  212.88   57.29   3
  -2  -6 -10   60.23   47.83   1
  -2   7  -1  175.84   26.68   3
   2  -7  -1  182.40   17.75   2
  -2  -7   1  149.01   24.38   2
  -2   7  -1  149.45   25.02   1
   2  -7   1  121.72   19.08   4
  -2  -7  -1  179.70   16.55   3
   2   7  -1  138.04   20.49   4
  -2   7   1  170.54   26.62   3
  -2   7  -3  517.01   40.83   3
  -2  -7   3  503.90   41.58   2
  -2   7  -3  452.40   46.94   1
   2  -7  -3  521.76   28.71   1
  -2  -7  -3  577.63   47.34   1
  -2   7   3  499.82   27.65   2
  -2   7   3  566.34   45.83   3
  -2  -7   5    0.30   20.24   2
  -2   7  -5   29.26   26.75   1
   2   7   5   24.48   12.73   3
   2  -7  -5   51.61   15.41   1
  -2   7   5   26.85   23.87   3
  -2  -7  -5   15.40   23.15   1
  -2  -7   7   31.61   29.47   2
   2   7   7   54.19   22.24   3
  -2   7  -7   -0.65   32.47   1
   2  -7  -7   60.82   22.87   1
  -2   7   7   91.82   34.60   3
  -2  -7  -7   82.95   34.67   1
  -2  -7   9   29.04   36.30   2
  -2   7  -9  -56.88   32.96   1
  -2  -7  -9  -52.28   30.60   1
  -2   7   9  -28.78   32.64   3
  -2   8   0  399.95   37.13   3
   2  -8   0  390.02   30.35   2
  -2  -8   0  367.72   36.63   2
   2  -8   0  357.17   30.76   4
  -2   8  -2 2546.22  118.74   3
  -2   8  -2 2756.22  128.02   1
  -2  -8   2 2622.97  121.50   2
   2  -8  -2 2682.69  106.82   2
   2   8  -2 2633.44  108.29   4
  -2  -8  -2 2737.77  103.12   3
  -2  -8  -2 2578.82  124.46   1
  -2   8   2 2649.62  107.09   2
  -2   8   2 2488.74  121.27   3
   2  -8   2 2589.39  107.07   4
   2   8   4 3401.66  131.15   3
   2  -8  -4 3260.38  140.75   1
  -2   8  -4 3291.16  165.76   1
  -2  -8   4 3289.31  154.26   2
  -2  -8  -4 3465.45  162.76   1
  -2   8   4 3531.53  158.09   3
  -2   8  -6   46.19   33.62   1
   2   8   6  132.75   21.74   3
   2  -8  -6   22.78   18.21   1
  -2  -8   6  149.76   35.71   2
  -2   8   6  108.82   36.88   3
  -2  -8  -6   97.49   34.23   1
  -2  -8   8  244.24   50.06   2
  -2   8  -8  314.73   60.56   1
  -2   8   8  181.15   49.83   3
  -2  -8  -8  308.77   57.17   1
  -2  -8  10  615.91   83.46   2
  -2  -8 -10  638.09   85.39   1
  -2   8  10  565.29   76.21   3
   2  -9  -1  957.40   49.63   2
  -2  -9   1  980.83   59.26   2
  -2   9  -1  878.64   57.49   3
   2  -9   1 1023.41   48.40   4
  -2  -9  -1  968.63   58.57   2
   2  -9   1  949.62   56.59   2
  -2   9   1  926.67   57.83   3
   2   9  -1  978.66   49.96   4
  -2   9  -3  832.93   61.70   1
   2  -9  -3  783.44   41.12   1
   2   9   3  771.76   35.28   3
  -2  -9   3  788.06   55.45   2
  -2  -9  -3  889.84   60.87   1
  -2   9   3  728.20   55.75   3
   2  -9   3  820.41   43.43   4
   2   9   5  528.19   30.85   3
  -2  -9   5  524.95   54.79   2
  -2   9  -5  432.35   57.58   1
   2  -9  -5  516.43   38.28   1
  -2  -9  -5  554.49   60.54   1
  -2   9   5  525.98   55.80   3
  -2  -9   7  165.24   41.15   2
  -2   9  -7  130.02   43.91   1
   2  -9  -7  180.22   31.32   1
  -2   9   7  175.04   40.41   3
  -2  -9  -7  202.79   47.32   1
  -2  -9   9  282.51   55.92   2
  -2  -9  -9  195.40   53.68   1
  -2   9   9  190.66   51.29   3
  -2 -10   0 2209.20  104.45   2
  -2  10   0 2051.27  100.91   3
   2 -10   0 2091.53   96.34   2
   2 -10  -2 1108.12   56.43   2
  -2  10  -2 1152.91   68.18   3
  -2 -10   2 1181.16   70.31   2
  -2 -10  -2 1000.20   69.87   1
  -2  10   2 1311.46   71.34   3
   2 -10   2 1293.94   71.90   2
   2 -10   2 1295.69   55.98   4
   2  10  -2 1125.92   56.23   4
   2 -10  -4  722.69   41.42   1
   2  10   4  658.34   34.35   3
  -2  10  -4  858.59   65.57   1
  -2 -10   4  666.73   56.10   2
  -2  10   4  695.65   56.95   3
  -2 -10  -4  626.64   56.53   1
   2 -10  -6  722.17   49.60   1
  -2 -10   6  645.42   67.48   2
   2  10   6  631.04   39.52   3
  -2  10  -6  668.26   73.99   1
  -2 -10  -6  726.00   71.21   1
  -2  10   6  628.76   67.06   3
  -2 -10   8  314.92   57.58   2
  -2  10   8  395.13   60.20   3
  -2 -10  -8  343.51   61.16   1
  -2 -10  10  146.01   53.50   2
  -2  10  10   46.65   46.80   3
  -2 -10 -10   89.06   48.26   1
   2 -10  10   51.87   47.78   2
  -2 -11   1  253.49   35.56   2
   2 -11  -1  240.99   27.51   2
  -2  11  -1  219.65   32.06   3
  -2  11   1  232.27   33.72   3
   2 -11   1  266.36   33.78   2
   2  11  -1  309.24   27.92   4
  -2 -11  -1  244.03   34.23   2
   2 -11   1  233.09   23.49   4
  -2  11  -3  213.52   32.81   3
   2 -11  -3  226.71   23.36   1
  -2 -11   3  345.50   41.08   2
   2  11   3  228.33   19.61   3
   2 -11   3  328.73   41.04   2
  -2 -11  -3  191.01   34.30   1
  -2  11   3  178.11   31.13   3
   2 -11   3  221.21   22.29   4
   2  11   5    5.46   12.25   3
  -2 -11   5   -4.44   23.34   2
   2 -11  -5   27.02   16.63   1
  -2  11   5   33.18   27.30   3
  -2 -11  -5   15.17   23.76   1
   2 -11  -7   92.85   25.77   1
  -2 -11   7   31.25   33.30   2
  -2 -11  -7   47.02   37.23   1
  -2  11   7   27.23   36.77   3
  -2 -11   9  -12.97   35.58   2
  -2 -11  -9   60.29   38.33   1
   2 -11   9  -25.32   41.20   2
  -2  11   9   -1.39   39.38   3
  -2  12   0   74.79   24.40   3
   2 -12   0   57.78   19.72   2
  -2 -12   0   41.48   23.42   2
   2 -12  -2 1060.05   56.33   2
  -2  12  -2 1006.41   65.01   3
  -2 -12   2 1016.54   67.60   2
  -2 -12  -2 1078.84   70.17   1
   2  12  -2 1024.10   51.53   4
   2 -12   2 1111.51   69.02   2
  -2  12   2 1074.76   66.75   3
   2 -12   2 1056.87   50.05   4
   2  12   4  387.36   26.62   3
  -2 -12   4  341.79   47.38   2
   2 -12  -4  385.13   32.40   1
   2 -12   4  452.88   30.03   4
  -2 -12  -4  330.77   46.60   1
   2 -12   4  443.81   52.25   2
  -2  12   4  373.30   46.92   3
   2 -12  -6  879.53   58.50   1
  -2 -12   6  849.42   74.35   2
  -2 -12  -6  908.50   78.74   1
   2 -12   6  955.76   91.77   2
  -2  12   6 1001.26   76.36   3
  -2 -12   8  294.20   55.31   2
   2 -12   8  299.49   63.48   2
  -2  12   8  318.94   55.23   3
  -2 -12  -8  168.22   44.94   1
   2 -13  -1  270.30   30.30   2
  -2 -13   1  187.05   32.33   2
  -2  13  -1  259.33   37.10   3
   2  13  -1  268.91   26.51   4
  -2  13   1  203.47   32.31   3
  -2 -13  -1  227.08   35.61   2
   2 -13   1  253.38   34.63   2
  -2  13  -3   53.18   24.77   3
   2  13   3   77.52   15.58   3
   2 -13  -3   69.14   18.18   1
  -2 -13   3   23.40   23.69   2
   2 -13   3  101.53   28.84   2
  -2  13   3   51.72   25.17   3
  -2 -13  -3   46.62   26.32   1
   2 -13   3   66.82   13.22   4
   2  13   5   53.74   15.59   3
   2 -13  -5   61.99   19.08   1
  -2 -13   5   34.72   27.45   2
   2 -13   5   60.95   31.76   2
   2 -13   5   48.88   16.44   4
  -2  13   5   41.14   29.23   3
  -2 -13  -5   33.45   29.09   1
   2 -13  -7  210.25   36.80   1
  -2 -13   7  171.68   43.39   2
  -2 -13  -7  185.51   44.46   1
  -2  13   7  169.67   46.44   3
   2 -13   7   99.22   44.18   2
  -2 -13   9    3.17   34.26   2
  -2 -13  -9  -14.16   34.43   1
   2 -13   9   24.31   45.07   2
  -2  13   9  -33.53   35.18   3
   2 -14   0 1006.69   61.72   2
  -2  14   0 1027.31   66.76   3
  -2 -14   0 1062.32   69.30   2
   2  14   2  236.77   26.03   3
  -2 -14   2  216.75   37.10   2
   2 -14  -2  196.49   27.97   2
  -2  14  -2  191.86   34.79   3
   2  14  -2  213.20   22.60   4
  -2  14   2  210.05   35.30   3
   2 -14   2  171.81   33.91   2
  -2 -14  -2  214.61   37.09   2
   2 -14  -4  292.12   32.52   1
  -2 -14   4  345.89   47.47   2
   2  14   4  310.45   26.02   3
   2 -14   4  295.58   23.23   4
  -2  14   4  255.70   43.50   3
   2 -14   4  300.36   47.07   2
  -2 -14  -4  328.83   47.53   1
  -2 -14   6  175.43   41.99   2
   2 -14  -6  168.23   29.67   1
  -2  14   6  227.48   47.94   3
  -2 -14  -6  131.02   40.09   1
   2 -14   6  158.63   46.79   2
  -2 -14   8  152.39   50.76   2
  -2  14   8  182.47   50.96   3
  -2 -14  -8  158.05   48.24   1
   2 -14   8  304.48   64.04   2
   2 -15  -1  303.61   35.87   2
  -2  15  -1  281.97   41.12   3
  -2 -15   1  244.60   37.50   2
  -2 -15  -1  239.89   37.79   2
   2  15  -1  290.86   28.41   4
  -2  15   1  286.84   38.13   3
   2 -15   1  351.99   40.53   2
  -2  15  -3  564.05   56.56   3
   2  15   3  488.86   35.26   3
  -2 -15   3  605.65   62.19   2
   2 -15   3  607.06   30.93   4
   2 -15   3  478.11   56.61   2
  -2  15   3  553.22   55.40   3
  -2 -15  -3  600.09   61.33   1
  -2 -15   5  110.18   38.97   2
   2 -15  -5  166.75   26.96   1
   2  15   5  142.44   22.01   3
   2 -15   5  149.56   18.77   4
  -2 -15  -5  181.45   40.74   1
   2 -15   5  129.06   39.28   2
  -2  15   5  157.43   38.67   3
  -2 -15   7  222.09   49.42   2
   2 -15   7   66.43   42.15   2
  -2 -15  -7  131.77   42.02   1
  -2  15   7   74.99   38.48   3
  -2 -15   9  126.21   48.56   2
  -2 -15  -9   72.83   44.02   1
  -2  15   9   18.23   42.33   3
   2 -15   9  183.22   60.75   2
  -2  16   0 5239.74  228.87   3
  -2 -16   0 5210.63  231.82   2
   2 -16   0 5256.14  223.99   2
  -2 -16   2 1273.83   81.65   2
   2  16   2 1219.73   63.69   3
   2 -16  -2 1161.49   68.83   2
  -2  16  -2 1002.05   72.27   3
  -2  16   2 1291.83   78.29   3
   2  16  -2 1147.20   56.11   4
  -2 -16  -2 1118.77   78.40   2
   2 -16   2 1294.06   78.63   2
   2  16   4  193.32   24.80   3
   2 -16  -4  274.26   33.33   1
  -2 -16   4  229.03   43.26   2
   2 -16   4  186.67   42.18   2
  -2  16   4  205.40   41.72   3
  -2 -16  -4  218.21   42.93   1
   2 -16   4  186.50   17.22   4
   2 -16  -6 1215.91   72.75   1
  -2 -16   6 1263.12   94.11   2
  -2  16   6 1348.25   92.21   3
   2 -16   6 1009.23  102.57   2
  -2 -16  -6 1143.54   91.96   1
  -2 -16   8  517.44   75.64   2
  -2  16   8  622.75   75.95   3
   2 -16   8  447.78   78.90   2
  -2 -16  -8  442.07   71.09   1
  -2 -17   1  223.54   39.94   2
   2 -17  -1  144.50   30.44   2
  -2  17  -1  164.25   35.17   3
   2 -17   1  206.06   35.38   2
  -2 -17  -1  186.11   37.21   2
  -2  17   1  164.66   32.99   3
   2 -17  -3  153.81   31.27   2
  -2 -17   3  275.93   46.56   2
  -2  17  -3  243.75   42.78   3
   2  17   3  261.84   28.71   3
  -2  17   3  165.27   37.50   3
  -2 -17  -3  250.03   45.38   1
   2 -17   3  249.82   44.13   2
  -2 -17   5   99.26   37.16   2
   2 -17  -5   97.01   25.66   1
   2  17   5  104.71   22.86   3
  -2 -17  -5   73.41   35.30   1
   2 -17   5   23.72   30.34   2
  -2  17   5   82.26   34.16   3
  -2 -17   7  123.46   45.11   2
  -2  17   7   81.74   39.33   3
  -2 -17  -7  159.77   46.56   1
   2 -17   7   37.44   39.13   2
  -2 -17   9   72.05   43.69   2
   2 -17   9   82.89   52.57   2
  -2  17   9   85.85   44.85   3
  -2 -17  -9   19.79   42.43   1
  -2  18   0 1486.31   92.71   3
   2 -18   0 1501.66   88.67   2
  -2 -18   0 1649.00   97.00   2
  -2  18  -2  567.92   60.81   3
   2  18   2  424.60   41.30   3
   2 -18  -2  461.69   47.88   2
  -2 -18   2  413.94   55.10   2
  -2 -18  -2  526.68   59.69   2
  -2  18   2  487.05   55.45   3
   2  18  -2  459.61   32.10   4
   2 -18   2  494.86   55.70   2
  -2 -18   4  235.28   46.93   2
   2 -18  -4  298.91   36.90   1
   2  18   4  229.48   28.17   3
  -2 -18  -4  244.04   46.40   1
  -2  18   4  286.86   45.92   3
   2 -18   4  215.38   46.82   2
   2 -18  -6  345.93   41.70   1
  -2 -18   6  270.12   54.99   2
  -2  18   6  262.87   50.53   3
  -2 -18  -6  365.10   61.10   1
   2 -18   6  363.39   63.25   2
  -2 -18   8  358.45   66.83   2
  -2  18   8  217.47   53.26   3
  -2 -18  -8  322.65   62.65   1
   2 -18   8  360.77   73.70   2
  -2 -19   1   43.58   27.52   2
   2 -19  -1   42.93   24.26   2
  -2  19  -1   69.87   31.71   3
   2 -19   1   40.00   26.78   2
  -2 -19  -1   72.92   29.24   2
  -2  19   1   49.90   29.49   3
   2 -19  -3  128.13   29.42   2
  -2  19  -3  149.25   37.79   3
   2  19   3  155.84   26.69   3
  -2 -19   3  144.96   40.81   2
  -2  19   3   71.94   33.15   3
  -2 -19  -3  104.18   34.54   1
   2 -19   3   91.81   35.17   2
   2 -19  -5  253.37   36.38   1
  -2 -19   5  202.73   48.71   2
   2 -19   5  194.60   48.62   2
  -2  19   5  180.15   45.25   3
  -2 -19  -5  239.17   49.13   1
  -2 -19   7   36.38   38.56   2
  -2 -19  -7   36.89   40.78   1
  -2  19   7   47.22   38.00   3
   2 -19   7  -14.95   33.86   2
   2 -20   0 1310.23   84.06   2
  -2 -20   0 1413.88   92.08   2
  -2  20   0 1263.90   85.57   3
  -2 -20   2  894.24   73.49   2
   2 -20  -2  733.09   60.45   2
  -2  20  -2  713.89   72.23   3
   2 -20   2  929.53   70.55   2
  -2  20   2  933.97   69.63   3
  -2 -20  -2  794.09   78.09   2
   2  20  -2  827.02   44.97   4
   2 -20  -4   79.75   26.30   1
  -2 -20   4    9.97   31.15   2
   2  20   4   16.72   19.16   3
  -2 -20  -4   67.06   34.72   1
   2 -20   4   32.01   30.28   2
  -2  20   4   16.63   32.27   3
  -2 -20   6  979.98   98.20   2
  -2  20   6  963.47   81.76   3
  -2 -20  -6  845.51   91.43   1
   2 -20   6  830.57   96.47   2
  -2 -20   8  306.88   64.86   2
   2 -20   8  325.85   72.71   2
  -2 -20  -8  303.96   61.51   1
  -2  20   8  339.17   64.50   3
  -2 -21   1    9.10   26.12   2
  -2  21  -1   24.25   28.97   3
   2 -21  -1   55.61   28.15   2
  -2  21   1   40.09   27.53   3
   2 -21   1   47.57   29.38   2
  -2 -21  -1   34.43   30.71   2
   2  21   3  236.17   34.13   3
  -2  21  -3  232.07   46.38   3
  -2 -21   3  197.78   45.78   2
   2 -21  -3  271.20   39.84   2
  -2  21   3  310.86   49.97   3
  -2 -21  -3  263.17   50.74   1
   2 -21   3  193.95   44.23   2
  -2 -21   5   86.75   40.90   2
   2 -21  -5   17.65   23.93   1
  -2 -21  -5   21.56   36.47   1
  -2  21   5   32.68   35.51   3
   2 -21   5   20.44   31.33   2
  -2 -21   7   24.74   37.63   2
   2 -21   7   18.45   43.38   2
  -2 -21  -7   55.22   37.98   1
  -2  21   7  111.81   42.98   3
   2 -22   0 2073.94  114.07   2
  -2  22   0 1993.28  116.70   3
  -2 -22   0 1882.84  117.98   2
  -2 -22   2  822.26   79.21   2
   2 -22  -2  626.78   63.01   2
  -2  22  -2  561.95   66.74   3
   2  22  -2  583.48   38.32   4
  -2 -22  -2  543.71   66.81   2
   2 -22   2  893.03   71.65   2
  -2  22   2  796.57   73.71   3
  -2 -22   4   97.07   39.02   2
   2  22   4   34.20   22.70   3
   2 -22  -4   63.17   29.04   1
  -2  22   4  -13.47   30.44   3
  -2 -22  -4   49.41   31.37   1
   2 -22   4  -15.15   29.86   2
  -2 -22   6  124.07   46.87   2
  -2  22   6  299.90   56.92   3
  -2 -22  -6  215.90   52.35   1
   2 -22   6  195.07   53.47   2
  -2 -22   8  318.22   70.48   2
  -2 -22  -8  283.24   66.56   1
   2 -22   8  349.91   74.75   2
  -2  22   8  362.46   63.70   3
  -2  23  -1  155.85   40.95   3
   2 -23  -1  174.69   36.33   2
  -2 -23   1   94.13   36.30   2
  -2 -23  -1   51.93   34.18   2
   2 -23   1  144.27   38.56   2
  -2  23   1   97.61   38.25   3
  -2  23  -3   93.79   39.61   3
   2 -23  -3   64.30   28.58   2
  -2 -23   3   32.01   35.72   2
   2  23   3  136.17   30.59   3
   2 -23   3  141.50   41.36   2
  -2  23   3   61.07   37.91   3
  -2 -23  -3  108.98   40.19   1
  -2 -23   5  226.74   55.80   2
   2 -23  -5  200.51   38.52   1
  -2 -23  -5  197.94   52.34   1
  -2  23   5  183.54   47.59   3
   2 -23   5  186.80   50.56   2
  -2 -23   7   82.35   48.87   2
   2 -23   7  112.85   53.88   2
  -2  23   7  112.19   48.86   3
  -2 -23  -7  115.99   49.62   1
  -2 -24   0   10.31   31.36   2
   2 -24   0  -27.05   23.08   2
  -2  24   0   50.40   34.68   3
  -2 -24   2  467.70   64.37   2
   2 -24  -2  344.26   50.70   2
  -2  24  -2  304.48   54.07   3
  -2  24   2  438.04   61.12   3
  -2 -24  -2  480.64   64.16   2
   2 -24   2  276.42   50.17   2
  -2 -24   4  100.51   44.59   2
   2 -24  -4  126.40   36.54   1
  -2  24   4  169.11   45.96   3
  -2 -24  -4  156.84   44.80   1
   2 -24   4  135.89   46.74   2
  -2 -24   6  215.88   59.75   2
  -2  24   6  195.25   51.59   3
  -2 -24  -6  292.17   59.20   1
   2 -24   6  161.13   55.10   2
   2 -25  -1   98.96   34.83   2
  -2 -25   1   89.92   38.01   2
  -2  25  -1   61.55   37.65   3
  -2 -25  -1   91.20   40.63   2
   2 -25   1   88.42   35.78   2
  -2  25   1   77.52   38.21   3
   2 -25  -3  151.28   38.87   2
   2  25   3  155.01   34.35   3
  -2 -25   3   88.48   42.49   2
  -2  25  -3  161.85   45.07   3
   2 -25   3  176.27   47.95   2
  -2  25   3  149.97   44.79   3
  -2 -25  -3   35.78   35.99   1
  -2 -25   5  145.21   50.42   2
  -2 -25  -5   73.99   42.47   1
   2 -25   5  215.88   53.82   2
  -2  25   5  158.18   48.13   3
  -2 -25   7   67.45   47.04   2
  -2 -25  -7    5.93   41.32   1
   2 -25   7   34.21   45.11   2
  -2  25   7  -11.18   41.27   3
  -2  26   0 1213.44   92.98   3
  -2 -26   0  984.60   98.41   2
   2 -26   0 1238.04   87.81   2
   2 -26  -2  511.17   62.22   2
  -2 -26   2  495.08   68.86   2
  -2  26  -2  412.60   62.34   3
  -2 -26  -2  405.49   63.82   2
  -2  26   2  402.00   63.88   3
   2 -26   2  546.18   69.40   2
  -2 -26   4   66.94   46.11   2
   2 -26  -4  121.35   36.65   1
  -2  26   4  143.20   47.88   3
  -2 -26  -4  167.97   47.93   1
   2 -26   4  203.11   54.29   2
  -2 -26   6  404.19   76.67   2
  -2 -26  -6  499.88   77.50   1
  -2  26   6  464.65   71.57   3
   2 -26   6  541.44   82.91   2
  -2  27  -1  173.57   47.54   3
  -2 -27   1   87.38   43.64   2
   2 -27  -1  143.67   39.38   2
   2 -27   1   81.50   38.98   2
  -2 -27  -1   77.47   41.49   2
  -2  27   1  127.63   45.28   3
  -2 -27   3   79.64   40.25   2
   2 -27  -3  171.97   40.62   2
  -2  27   3  242.76   53.85   3
   2 -27   3  123.09   43.20   2
  -2 -27   5   49.81   43.44   2
   2 -27   5  105.94   49.17   2
  -2 -27  -5  -19.91   40.49   1
  -2  27   5  108.29   48.42   3
  -2 -28   0  378.17   63.14   2
   2 -28   0  431.64   60.43   2
  -2  28   0  362.16   62.24   3
  -2 -28   2  305.73   57.15   2
  -2  28  -2  233.53   54.72   3
   2 -28  -2  244.24   50.06   2
  -2  28   2  260.33   56.57   3
   2 -28   2  291.24   58.36   2
  -2 -28  -2  262.93   55.04   2
   2 -28  -4  109.51   38.55   1
  -2 -28   4   80.67   46.85   2
  -2 -28  -4   74.08   39.81   1
   2 -28   4  137.43   48.13   2
  -2  28   4   97.97   50.63   3
  -2 -28   6   48.90   45.93   2
  -2  28   6   53.43   44.54   3
  -2 -28  -6   26.47   41.29   1
   2 -28   6   54.83   46.26   2
  -2  29  -1   45.40   41.07   3
  -2 -29   1   77.07   42.09   2
   2 -29  -1  -10.58   32.71   2
  -2  29   1   27.56   37.09   3
   2 -29   1   40.57   36.61   2
  -2 -29  -1   58.65   40.43   2
  -2 -29   3    6.10   38.01   2
   2 -29  -3    0.40   32.62   2
  -2  29   3  -66.77   33.06   3
   2 -29   3    6.99   35.98   2
  -2 -29   5   41.74   45.52   2
  -2  29   5    5.05   41.55   3
   2 -29   5    3.83   40.04   2
  -2 -29  -5   -2.32   40.24   1
  -2  30   0   46.33   40.88   3
  -2 -30   0   89.91   43.66   2
   2 -30   0   38.90   38.58   2
   2 -30  -2  123.43   43.11   2
  -2  30  -2  132.96   48.14   3
  -2 -30   2  148.79   50.02   2
  -2  30   2  147.15   49.17   3
  -2 -30  -2  214.43   56.63   2
   2 -30   2  268.26   57.49   2
  -2 -30   4  166.68   57.91   2
   2 -30   4   87.87   49.07   2
  -2  30   4  155.93   54.96   3
  -2 -30  -4  200.23   58.31   1
  -2  31  -1   12.10   41.18   3
  -2 -31   1   23.46   40.36   2
   2 -31  -1   43.36   39.67   2
   2 -31   1   48.67   41.97   2
  -2  31   1   20.26   37.66   3
  -2 -31  -1   -3.47   35.11   2
   2 -31  -3  -10.70   34.41   2
  -2 -31   3   37.06   44.65   2
   2 -31   3   -2.87   37.32   2
  -2  31   3    3.53   38.03   3
  -2 -31   5    4.42   46.62   2
  -2 -31  -5  -34.07   37.80   1
  -2  31   5   34.65   45.71   3
   2 -31   5    7.32   41.88   2
  -2 -32   0  112.12   48.51   2
   2 -32   0   92.34   41.47   2
  -2  32   0   62.43   45.10   3
  -2  32  -2    5.69   42.54   3
   2 -32  -2  -15.09   38.04   2
  -2 -32   2   91.56   44.89   2
  -2  32   2   11.64   40.37   3
  -2 -32  -2  113.70   45.06   2
   2 -32   2   60.42   44.17   2
  -2 -32   4   26.60   41.19   2
   2 -32   4   68.36   51.62   2
  -2 -32  -4  -32.94   41.63   1
  -2  32   4    1.06   47.22   3
  -2  33  -1  269.27   60.29   3
   2 -33  -1  166.02   51.65   2
  -2 -33   1  122.70   52.42   2
  -2  33   1  168.98   54.81   3
  -2 -33  -1  209.85   57.71   2
   2 -33   1  154.27   52.35   2
  -2 -33   3   10.70   38.80   2
   2 -33  -3   40.36   39.10   2
  -2 -33  -3  -52.46   37.25   1
   2 -33   3    9.61   43.94   2
  -2  33   3   73.52   46.64   3
  -2 -34   0  -14.26   42.67   2
  -2  34   0   30.40   44.50   3
   2 -34   0  -28.11   38.17   2
   2 -34  -2  130.22   50.03   2
  -2 -34   2  235.73   62.33   2
  -2 -34  -2  321.43   67.89   2
   2 -34   2  105.08   55.24   2
  -2  34   2  154.52   56.16   3
   2 -35  -1   41.54   44.15   2
  -2 -35   1    1.29   42.53   2
  -2  35  -1   38.70   48.94   3
   2 -35   1   75.91   46.41   2
  -2  35   1   61.62   49.97   3
  -2 -35  -1   90.57   47.81   2
  -3   0   0   -3.84   13.25   1
   3   0   0  -15.73   14.50   4
  -3   0   0    4.38   14.28   3
   3   0  -2   22.21   18.09   4
  -3   0   2    9.00    9.01   2
  -3   0  -2    2.40   11.34   3
  -3   0   2  -27.26   18.10   3
   3   0  -2    9.35   10.30   2
  -3   0  -2   -3.03   17.93   1
  -3   0   4    3.68   12.06   2
  -3   0   4  -10.49   20.46   3
  -3   0  -4    2.54   22.95   1
  -3   0   6  -23.20   26.11   3
  -3   0  -6    6.72   27.91   1
  -3   0   6    2.34   15.77   2
  -3   0   8  -44.17   27.95   3
  -3   0  -8  -30.67   32.99   1
  -3   0 -10  -20.28   43.94   1
  -3   0  10   17.39   47.40   3
  -3  -1   1  587.18   36.74   1
  -3   1  -1  678.37   43.85   1
  -3  -1   1  667.56   44.85   3
   3  -1  -1  599.42   44.23   4
  -3   1  -1  688.53   38.74   3
   3   1   1  633.25   44.24   4
   3   1  -1  615.18   42.94   4
   3  -1   1  530.79   42.66   4
  -3  -1  -1  633.34   45.03   1
  -3   1   1  564.74   44.10   3
  -3  -1  -1  693.01   36.86   3
  -3   1   1  586.35   34.47   1
  -3   1  -3  952.46   65.66   1
  -3   1  -3  967.46   47.13   3
  -3  -1   3  908.59   47.34   2
  -3  -1   3  868.84   63.34   3
  -3   1   3  898.01   63.87   3
  -3  -1  -3  901.76   64.83   1
  -3   1   3  957.00   43.11   2
  -3   1   3  904.75   43.85   1
  -3   1  -5  792.56   70.57   1
  -3  -1   5  948.11   69.78   3
  -3  -1   5  902.72   52.90   2
  -3   1   5  911.62   50.44   2
  -3   1   5  818.42   68.09   3
  -3  -1  -5  891.54   73.62   1
  -3   1  -7  106.99   39.67   1
  -3  -1   7   79.72   26.79   2
  -3  -1   7  111.39   41.28   3
  -3  -1  -7  105.36   40.52   1
  -3   1   7   90.20   38.36   3
  -3   1   7   91.74   26.56   2
  -3  -1   9  350.56   64.44   3
  -3   1  -9  344.93   67.93   1
  -3   1   9  324.25   65.04   3
  -3  -1  -9  337.10   68.86   1
  -3  -2   0  390.61   32.97   1
   3  -2   0  456.15   38.05   4
   3   2   0  421.91   38.07   4
  -3  -2   0  424.58   31.38   3
  -3   2   0  414.95   31.33   1
  -3   2   0  304.44   33.11   3
  -3   2  -2  300.39   37.05   1
  -3  -2   2  240.13   32.83   3
  -3   2  -2  311.02   28.25   3
  -3  -2   2  297.74   25.01   2
   3  -2  -2  255.69   32.87   4
   3   2   2  292.61   20.15   3
   3   2  -2  342.32   35.08   4
  -3  -2  -2  276.35   19.40   3
  -3  -2  -2  258.81   35.47   1
  -3   2   2  289.24   36.35   3
  -3  -2   4  340.69   45.67   3
  -3  -2   4  302.33   30.09   2
  -3   2  -4  247.44   40.15   1
  -3  -2  -4  198.44   36.33   1
  -3   2   4  263.56   41.98   3
  -3   2   4  252.12   20.82   2
  -3  -2   6  170.96   28.85   2
  -3   2  -6  136.56   41.36   1
  -3  -2   6  129.35   38.15   3
  -3   2   6  136.73   39.26   3
  -3  -2  -6  254.96   47.17   1
  -3   2   6  175.15   25.96   2
  -3  -2   8   67.28   41.00   3
  -3  -2   8   13.23   24.56   2
  -3   2  -8   46.54   41.08   1
  -3   2   8   22.56   35.91   3
  -3  -2  -8   73.32   41.65   1
  -3  -2  10  -47.49   35.73   3
  -3   2 -10   65.55   46.89   1
  -3   2  10   67.81   46.06   3
  -3  -2 -10    4.45   41.39   1
  -3   3  -1 1464.50   67.91   3
  -3   3  -1 1375.77   71.41   1
  -3  -3   1 1354.28   71.35   3
   3  -3  -1 1281.93   68.29   4
  -3  -3   1 1352.72   65.23   2
  -3   3   1 1338.72   71.87   3
   3   3  -1 1284.24   67.77   4
  -3   3   1 1224.31   58.97   1
   3  -3   1 1329.49   69.01   4
  -3  -3  -1 1420.56   73.70   1
  -3  -3  -1 1370.02   60.08   3
  -3  -3   3 1164.33   58.98   2
  -3   3  -3 1088.88   72.28   1
  -3   3  -3 1118.10   57.45   3
   3   3  -3 1065.33   62.42   4
  -3  -3  -3 1067.37   71.37   1
  -3   3   3 1150.56   70.36   3
  -3   3  -5  330.37   51.35   1
  -3  -3   5  405.89   39.31   2
  -3  -3  -5  417.30   54.84   1
  -3   3   5  380.59   29.50   2
  -3   3   5  377.00   50.98   3
  -3  -3   7  431.48   63.55   3
  -3  -3   7  402.58   47.83   2
  -3   3  -7  351.99   59.93   1
  -3   3   7  355.06   57.12   3
  -3  -3  -7  375.08   58.77   1
  -3   3   7  367.14   39.52   2
  -3  -3   9   90.70   45.51   3
  -3   3  -9   41.21   41.88   1
  -3  -3  -9   85.44   46.09   1
  -3   3   9  103.70   45.62   3
  -3   4   0 2849.63  123.13   3
   3   4   0 2820.88  120.96   4
   3  -4   0 2707.40  119.18   4
  -3  -4   0 2870.77  126.12   1
  -3   4   0 2646.89  119.63   1
  -3  -4   0 2842.08  119.39   3
  -3   4  -2  834.63   50.10   3
  -3   4  -2  894.41   58.69   1
  -3  -4   2  891.64   49.92   2
  -3  -4  -2  890.43   59.97   1
   3  -4   2  874.97   53.43   4
  -3   4   2  828.59   58.49   3
   3   4  -2  921.72   52.55   4
  -3  -4   4 1843.68   91.32   2
  -3   4  -4 1926.59  109.39   1
  -3   4   4 1841.22  103.80   3
  -3   4   4 1839.84   76.27   2
  -3  -4  -4 1974.72  106.74   1
   3   4   6  932.97   48.03   3
  -3   4  -6  905.31   79.99   1
  -3  -4   6  929.10   62.33   2
  -3   4   6  919.35   74.20   3
  -3   4   6  809.01   51.65   2
  -3  -4  -6  882.56   76.89   1
  -3   4  -8  342.11   66.81   1
  -3  -4   8  285.46   61.74   3
  -3  -4   8  255.15   44.41   2
  -3  -4  -8  348.90   61.44   1
  -3   4   8  331.12   60.76   3
  -3   4 -10  197.17   65.43   1
  -3  -4  10  172.44   59.30   3
  -3   4  10  275.88   62.51   3
  -3  -4 -10  144.13   58.87   1
   3  -5  -1 2231.72  100.41   4
   3  -5  -1 2202.54   91.42   1
  -3   5  -1 2280.92  105.00   1
  -3  -5   1 2116.05   99.69   2
  -3   5  -1 2090.57  100.77   3
  -3   5   1 2133.19  104.63   3
   3   5  -1 2243.51   99.37   4
  -3  -5  -1 2318.92   92.37   3
  -3   5   1 2205.90   92.25   1
   3  -5   1 2205.48   99.04   4
  -3  -5  -1 2178.43  107.23   1
  -3   5  -3 3811.09  176.28   1
  -3  -5   3 3796.83  161.50   2
  -3   5  -3 3624.17  158.47   3
  -3  -5  -3 3823.18  176.48   1
  -3   5   3 3700.19  171.32   3
   3   5  -3 3925.41  158.54   4
  -3   5  -5 1152.06   85.56   1
  -3  -5   5 1194.80   70.29   2
  -3   5   5 1270.33   83.30   3
  -3   5   5 1111.96   55.46   2
  -3  -5  -5 1162.73   83.97   1
  -3  -5   7  187.98   37.75   2
  -3   5  -7  106.22   44.52   1
  -3  -5  -7  184.29   47.48   1
  -3   5   7  168.85   46.04   3
  -3   5  -9  479.67   81.21   1
  -3  -5   9  268.54   64.24   3
  -3   5   9  343.79   64.98   3
  -3  -5  -9  539.40   80.12   1
  -3   6   0   -0.81   13.44   1
   3  -6   0    2.78   15.57   4
  -3   6   0  -15.58   16.06   3
  -3  -6   0    0.37   15.93   2
   3   6   0   26.32   19.11   4
  -3   6  -2  313.55   38.65   1
  -3   6  -2  349.11   36.35   3
  -3  -6   2  406.73   36.75   2
   3   6  -2  466.13   38.79   4
  -3   6   2  369.31   43.61   3
   3  -6   2  396.24   36.49   4
  -3  -6  -2  347.15   40.98   1
  -3  -6   4  160.04   29.60   2
  -3   6  -4  166.29   36.67   1
  -3   6   4  124.83   33.36   3
  -3  -6  -4  176.99   36.89   1
  -3  -6   6   38.39   26.27   2
  -3   6  -6   22.55   31.21   1
  -3   6   6   63.57   17.92   2
  -3   6   6   14.15   28.07   3
  -3  -6  -6  -12.98   27.99   1
  -3  -6   8    0.16   28.16   2
  -3  -6   8    5.67   37.31   3
  -3   6  -8   84.26   42.38   1
  -3  -6  -8   88.96   42.29   1
  -3   6   8    2.68   37.29   3
  -3  -6  10   29.03   41.58   3
  -3   6 -10   16.58   48.00   1
  -3   6  10   23.90   41.78   3
  -3  -6 -10   34.65   44.34   1
  -3   7  -1  580.06   44.32   3
  -3  -7   1  719.69   45.24   2
  -3   7  -1  597.98   44.99   1
   3  -7  -1  628.05   44.38   4
   3  -7  -1  501.86   32.12   2
   3   7  -1  610.67   41.93   4
   3  -7   1  780.01   44.89   4
  -3  -7  -1  540.51   46.39   1
  -3   7   1  764.33   50.54   3
  -3  -7   3  472.08   44.42   2
  -3   7  -3  585.67   55.18   1
  -3   7  -3  569.17   42.92   3
  -3   7   3  443.10   51.05   3
   3   7  -3  519.38   39.77   4
   3  -7   3  436.16   40.71   4
  -3  -7  -3  595.66   51.73   1
  -3  -7   5  483.63   49.66   2
  -3   7  -5  456.24   60.40   1
  -3  -7  -5  479.85   57.96   1
  -3   7   5  415.98   54.28   3
  -3  -7   7   75.55   30.22   2
  -3   7  -7  155.15   46.28   1
  -3  -7  -7  132.52   41.49   1
  -3   7   7   88.02   38.15   3
  -3  -7   9   87.32   39.68   2
  -3  -7   9   76.10   47.48   3
  -3   7  -9   55.31   45.90   1
  -3   7   9   55.00   42.37   3
  -3  -7  -9  120.99   50.39   1
  -3  -8   0 1120.08   64.75   2
  -3   8   0 1164.23   65.90   3
   3  -8   0 1117.02   57.78   2
   3   8   0 1120.88   62.85   4
   3  -8   0 1046.14   59.00   4
  -3   8  -2  561.28   48.95   1
  -3  -8   2  621.22   45.53   2
  -3   8  -2  655.43   46.92   3
  -3  -8  -2  632.22   51.07   1
  -3   8   2  579.11   49.86   3
   3   8  -2  560.84   42.58   4
   3  -8   2  635.14   41.57   4
  -3   8  -4  295.92   46.15   1
  -3  -8   4  301.06   39.94   2
  -3   8   4  288.46   44.21   3
  -3  -8  -4  369.05   48.53   1
  -3  -8   6  142.68   34.63   2
  -3   8  -6   94.98   37.76   1
  -3   8   6  138.54   40.43   3
  -3  -8  -6  138.65   40.35   1
  -3   8  -8   99.88   50.13   1
  -3  -8   8   74.82   37.71   2
  -3  -8  -8   93.25   44.69   1
  -3   8   8  114.24   44.97   3
  -3   9  -1  761.30   51.48   3
  -3  -9   1  690.08   50.47   2
   3  -9  -1  719.49   39.10   2
   3   9  -1  835.17   48.45   4
   3  -9   1  628.66   43.38   4
  -3   9   1  638.88   49.88   3
  -3  -9  -1  735.29   54.65   1
  -3   9  -3 1488.18   84.58   3
  -3   9  -3 1576.49   97.85   1
  -3  -9   3 1681.79   89.96   2
  -3   9   3 1739.26   96.24   3
  -3  -9  -3 1581.22   95.42   1
   3  -9   3 1685.95   79.76   4
   3   9  -3 1740.33   80.95   4
  -3  -9   5  449.45   50.31   2
  -3   9  -5  468.18   60.46   1
   3  -9  -5  481.60   27.63   1
  -3  -9  -5  394.09   53.50   1
  -3   9   5  326.61   51.51   3
  -3   9  -7  434.74   69.88   1
  -3  -9   7  522.59   61.23   2
  -3  -9  -7  544.99   71.42   1
  -3   9   7  519.50   66.62   3
  -3  -9   9  181.31   48.17   2
  -3   9  -9   34.71   46.36   1
  -3  -9  -9  226.61   56.81   1
  -3   9   9  110.43   47.76   3
   3 -10   0 1762.42   86.31   4
   3 -10   0 1860.42   87.29   2
  -3  10   0 1923.49   96.87   3
  -3 -10   0 1829.81   95.25   2
  -3 -10   2 1542.78   88.07   2
  -3  10  -2 1702.39   89.97   3
  -3  10  -2 1648.77   93.93   1
   3 -10  -2 1667.03   71.61   2
  -3  10   2 1628.78   91.86   3
  -3 -10  -2 1782.06   95.60   1
   3  10  -2 1701.21   80.85   4
  -3 -10  -2 1638.22   68.67   3
   3 -10   2 1675.45   78.49   4
  -3 -10   4  509.89   53.33   2
  -3  10  -4  495.90   49.58   3
  -3  10  -4  499.15   59.09   1
  -3 -10  -4  408.60   52.93   1
  -3  10   4  479.10   56.17   3
   3 -10   4  441.46   40.26   4
  -3 -10   6  645.69   66.55   2
  -3  10  -6  640.54   77.22   1
  -3  10   6  663.47   73.16   3
  -3 -10  -6  687.99   73.98   1
  -3  10  -8  351.42   67.84   1
  -3 -10   8  353.35   55.84   2
  -3 -10  -8  455.45   70.21   1
  -3  10   8  331.03   58.83   3
  -3 -11   1  475.28   46.97   2
  -3  11  -1  375.14   43.42   3
   3 -11  -1  395.53   31.12   2
  -3  11   1  359.63   42.90   3
   3 -11   1  449.42   43.40   2
   3 -11   1  464.52   34.59   4
   3  11  -1  399.50   38.44   4
  -3 -11  -1  467.70   48.81   2
  -3  11  -3  661.81   53.52   3
  -3 -11   3  606.54   57.84   2
  -3  11  -3  619.14   61.19   1
   3 -11  -3  672.67   33.28   1
  -3  11   3  652.15   62.77   3
  -3 -11  -3  710.53   59.51   1
  -3  11   3  611.96   32.99   2
   3 -11   3  619.03   41.97   4
   3  11  -3  735.44   45.35   4
  -3  11  -5  413.68   60.23   1
  -3 -11   5  550.99   59.28   2
   3 -11  -5  460.86   29.49   1
   3 -11   5  545.34   42.49   4
  -3  11   5  487.69   60.79   3
  -3 -11  -5  531.07   63.91   1
  -3  11  -7  188.44   52.50   1
  -3 -11   7  162.13   43.12   2
  -3  11   7  120.89   43.14   3
  -3 -11  -7  175.04   48.39   1
  -3 -11   9  340.08   60.70   2
  -3 -11  -9  252.65   60.81   1
  -3  11   9  275.02   61.65   3
   3 -12   0  249.78   30.88   2
  -3  12   0  337.22   41.98   3
  -3 -12   0  321.83   40.87   2
   3 -12  -2   98.77   18.00   2
  -3 -12   2   66.46   25.82   2
  -3  12  -2   82.67   25.80   3
  -3 -12  -2   92.38   28.24   1
   3 -12   2   63.03   18.29   4
  -3  12   2   72.37   25.01   3
   3 -12   2  113.61   28.13   2
   3  12  -2   82.98   21.10   4
   3 -12  -4    3.90    9.26   1
  -3 -12   4    1.12   21.54   2
  -3  12  -4   13.42   22.73   3
   3 -12   4    2.35   14.55   4
  -3 -12  -4   11.27   24.04   1
  -3  12   4   41.24   28.12   3
  -3 -12   6   13.06   30.69   2
   3 -12   6  162.98   29.21   4
  -3 -12  -6   50.46   34.05   1
  -3  12   6  146.01   42.96   3
  -3 -12   8   16.60   32.10   2
  -3 -12  -8   62.98   41.50   1
  -3  12   8   13.62   37.18   3
  -3 -13   1 2111.43  111.64   2
   3 -13  -1 2119.00   98.82   2
  -3  13  -1 2019.14  110.49   3
   3 -13   1 2216.82  108.04   2
  -3  13   1 2000.08  109.94   3
   3 -13   1 2136.71   96.14   4
  -3 -13  -1 2262.93  113.78   2
   3  13  -1 2162.18   98.73   4
  -3  13  -3  429.37   48.35   3
   3 -13  -3  362.29   27.59   1
  -3 -13   3  331.95   46.78   2
   3 -13   3  356.60   47.88   2
  -3 -13  -3  335.26   48.72   1
  -3  13   3  395.03   50.48   3
   3  13  -3  306.24   34.28   4
   3 -13   3  359.70   32.78   4
  -3 -13   5  826.66   77.37   2
   3 -13  -5  813.16   44.65   1
   3 -13   5  861.10   51.73   4
  -3  13   5  575.75   69.04   3
  -3 -13  -5  972.85   76.98   1
  -3 -13   7  713.22   75.95   2
  -3 -13  -7  619.17   77.30   1
   3 -13   7  592.15   81.76   2
  -3  13   7  506.08   71.61   3
  -3 -13   9  146.03   51.08   2
   3 -13   9  199.83   61.79   2
  -3  13   9   79.28   50.72   3
  -3 -13  -9  102.02   47.85   1
  -3  14   0  634.66   53.66   3
  -3 -14   0  628.49   52.73   2
   3 -14   0  562.27   44.83   2
   3 -14  -2 1634.14   81.27   2
  -3  14  -2 1697.82   97.44   3
  -3 -14   2 1721.35   98.87   2
   3 -14   2 1733.41   79.77   4
   3  14  -2 1702.51   81.72   4
  -3 -14  -2 1679.87  102.00   1
  -3  14   2 1791.87   98.91   3
   3 -14   2 1703.33   96.38   2
  -3  14  -4  668.84   65.65   3
   3 -14  -4  720.96   42.35   1
  -3 -14   4  802.57   66.21   2
   3 -14   4  832.91   70.17   2
   3 -14   4  731.78   44.13   4
  -3 -14  -4  735.17   74.33   1
  -3  14   4  829.86   67.75   3
  -3 -14   6  321.66   52.97   2
  -3 -14  -6  339.89   57.79   1
  -3  14   6  293.51   55.04   3
   3 -14   6  304.55   56.19   2
  -3 -14   8  345.09   62.46   2
   3 -14   8  369.31   71.49   2
  -3  14   8  317.04   64.70   3
  -3 -14  -8  364.91   68.05   1
   3 -15  -1  980.15   58.03   2
  -3 -15   1 1048.92   71.29   2
  -3  15  -1  873.54   68.18   3
  -3 -15  -1  960.72   70.01   2
  -3  15   1  969.24   69.24   3
   3  15  -1  947.88   57.00   4
   3 -15   1  856.53   61.75   2
  -3 -15   3  305.98   46.61   2
  -3  15  -3  428.95   50.92   3
   3 -15   3  329.61   30.55   4
   3  15  -3  340.38   33.97   4
   3 -15   3  304.29   46.72   2
  -3  15   3  334.41   49.10   3
  -3 -15  -3  361.15   49.84   1
  -3 -15   5  231.09   46.03   2
   3 -15   5  180.60   47.28   2
  -3  15   5  118.36   40.49   3
  -3 -15  -5  142.73   41.27   1
   3 -15   5  120.82   22.59   4
  -3 -15   7  243.44   50.75   2
  -3  15   7  174.30   49.93   3
  -3 -15  -7  230.26   54.28   1
   3 -15   7  158.70   53.82   2
  -3 -15   9   19.31   41.93   2
  -3 -15  -9   59.47   47.23   1
  -3  15   9   16.99   41.08   3
   3 -15   9    8.46   47.19   2
  -3  16   0   24.34   25.28   3
  -3 -16   0   16.82   21.53   2
   3 -16   0   11.34   20.15   2
  -3  16  -2  150.91   37.15   3
  -3 -16   2  147.90   36.03   2
   3 -16  -2  140.44   26.43   2
  -3 -16  -2  185.96   39.79   1
  -3  16   2  168.13   38.27   3
   3 -16   2  185.81   23.16   4
   3  16  -2  148.18   24.94   4
   3 -16   2  142.04   33.79   2
  -3 -16   4   84.46   34.93   2
  -3  16  -4   14.21   27.47   3
   3 -16  -4   49.55   17.20   1
  -3  16   4    6.07   27.03   3
  -3 -16  -4   18.17   28.74   1
   3 -16   4   60.53   16.73   4
   3 -16   4   60.34   32.14   2
  -3 -16   6  -19.48   30.31   2
  -3  16   6   -2.61   31.00   3
   3 -16   6  -45.71   27.22   2
  -3 -16  -6   26.54   34.05   1
  -3 -16   8   70.17   39.38   2
  -3  16   8   64.04   46.10   3
  -3 -16  -8   45.79   43.92   1
   3 -16   8   58.86   46.58   2
  -3 -17   1  476.60   57.12   2
  -3  17  -1  433.04   55.22   3
   3 -17  -1  534.66   44.41   2
  -3  17   1  561.71   59.69   3
   3  17  -1  513.16   41.83   4
  -3 -17  -1  501.51   57.84   2
   3 -17   1  427.78   50.11   2
  -3 -17   3  111.83   37.37   2
   3 -17  -3   60.49   21.52   2
  -3  17  -3  100.90   33.69   3
  -3  17   3  100.15   34.82   3
   3  17  -3   89.73   20.66   4
   3 -17   3  154.07   21.53   4
   3 -17   3  140.81   37.04   2
  -3 -17  -3   63.98   30.68   1
  -3 -17   5   71.37   36.56   2
  -3 -17  -5  209.89   47.18   1
  -3  17   5   71.86   38.12   3
   3 -17   5  162.03   45.32   2
  -3 -17   7  322.69   60.26   2
  -3  17   7  261.15   57.27   3
   3 -17   7  257.90   61.60   2
  -3 -17  -7  223.37   55.99   1
   3 -18   0  -11.98   19.99   2
  -3  18   0    7.68   22.90   3
  -3 -18   0   18.69   23.07   2
   3 -18  -2   37.23   23.44   2
  -3 -18   2   80.70   34.11   2
  -3  18  -2   51.74   30.67   3
  -3  18   2   28.04   28.22   3
   3  18  -2   51.33   20.31   4
   3 -18   2   34.31   23.77   2
   3 -18  -4   31.38   18.08   1
  -3 -18   4    2.70   29.15   2
  -3  18  -4   -5.25   29.08   3
  -3 -18  -4   42.67   31.57   1
   3 -18   4  -22.27   25.91   2
  -3  18   4   45.24   32.31   3
  -3 -18   6    3.96   36.87   2
  -3  18   6  -16.62   32.42   3
  -3 -18  -6  -11.77   30.92   1
   3 -18   6   22.38   32.45   2
  -3 -18   8  -25.17   35.99   2
   3 -18   8    4.48   41.34   2
  -3 -18  -8   46.55   44.00   1
  -3  18   8   89.82   48.29   3
  -3  19  -1 1078.88   79.61   3
   3 -19  -1 1218.00   73.14   2
  -3 -19   1 1102.48   84.12   2
   3 -19   1 1252.57   78.92   2
  -3 -19  -1 1123.48   82.66   2
   3  19  -1 1191.45   67.14   4
  -3  19   1 1182.81   82.62   3
   3 -19  -3   58.63   22.95   2
  -3 -19   3   76.86   34.52   2
  -3  19  -3   15.59   30.80   3
   3 -19   3   45.36   31.33   2
   3  19  -3   73.85   19.35   4
  -3  19   3  112.45   37.00   3
  -3 -19  -3   74.43   34.65   1
  -3 -19   5  602.83   73.52   2
  -3 -19  -5  559.27   74.43   1
   3 -19   5  493.66   70.73   2
  -3  19   5  546.68   70.57   3
  -3 -19   7  476.24   73.77   2
  -3  19   7  517.15   73.81   3
  -3 -19  -7  454.74   74.42   1
   3 -19   7  532.27   81.60   2
   3 -20   0  573.05   57.29   2
  -3  20   0  315.23   51.73   3
  -3 -20   0  456.52   59.92   2
   3 -20  -2  122.65   29.84   2
  -3  20  -2  161.37   41.88   3
  -3 -20   2  157.37   39.19   2
   3  20  -2  167.48   26.86   4
  -3 -20  -2  142.67   39.99   2
   3 -20   2  208.19   42.92   2
  -3  20   2  190.37   43.75   3
   3 -20  -4  292.16   34.91   1
  -3 -20   4  344.40   57.97   2
  -3  20  -4  241.11   47.65   3
  -3 -20  -4  181.38   46.80   1
   3 -20   4  157.29   45.57   2
  -3  20   4  228.69   48.48   3
  -3 -20   6  244.47   53.44   2
  -3 -20  -6  152.75   49.78   1
  -3  20   6  161.17   50.41   3
   3 -20   6  142.12   50.56   2
  -3 -20   8   47.75   48.43   2
  -3  20   8   51.77   49.27   3
   3 -20   8   32.43   48.76   2
  -3 -20  -8   25.96   42.91   1
  -3 -21   1  149.68   42.42   2
  -3  21  -1  253.56   47.63   3
   3 -21  -1  198.97   37.23   2
   3 -21   1  233.43   44.47   2
  -3  21   1  221.72   45.56   3
   3  21  -1  198.42   30.51   4
  -3 -21  -1  258.50   47.92   2
  -3  21  -3  269.08   48.88   3
   3 -21  -3  217.90   35.40   2
  -3 -21   3  273.92   50.26   2
  -3 -21  -3  243.77   51.48   1
  -3  21   3  299.75   52.37   3
   3 -21   3  326.29   54.29   2
  -3 -21   5  120.47   44.47   2
   3 -21   5   83.55   41.61   2
  -3  21   5  201.26   50.29   3
  -3 -21  -5   35.63   43.01   1
  -3 -21   7   61.90   46.18   2
  -3  21   7  243.65   60.40   3
  -3 -21  -7  254.62   59.41   1
   3 -21   7   92.31   48.58   2
   3 -22   0  193.77   40.15   2
  -3 -22   0  252.77   49.88   2
  -3  22   0  258.52   48.44   3
  -3  22  -2  293.18   52.33   3
  -3 -22   2  286.84   51.91   2
   3 -22  -2  348.61   45.27   2
   3  22  -2  298.97   33.71   4
   3 -22   2  244.57   46.04   2
  -3  22   2  264.47   51.67   3
  -3 -22  -2  290.09   54.43   2
  -3 -22   4  255.81   56.12   2
  -3  22  -4  241.51   51.96   3
   3 -22   4  226.62   51.86   2
  -3  22   4  309.91   56.74   3
  -3 -22  -4  275.04   54.46   1
  -3 -22   6  255.93   58.15   2
   3 -22   6  113.29   49.90   2
  -3 -22  -6  237.23   58.23   1
  -3  22   6  291.04   57.27   3
   3 -23  -1  564.09   60.26   2
  -3 -23   1  664.48   74.22   2
  -3  23  -1  628.25   71.10   3
  -3  23   1  619.31   72.58   3
   3  23  -1  618.16   47.92   4
  -3 -23  -1  540.38   68.67   2
   3 -23   1  611.57   67.11   2
  -3  23  -3  193.80   47.08   3
   3 -23  -3  139.72   33.13   2
  -3 -23   3  215.66   50.75   2
  -3  23   3  173.62   46.92   3
   3 -23   3  188.11   47.35   2
  -3 -23  -3  124.51   45.37   1
  -3 -23   5  270.33   62.02   2
   3 -23   5  303.60   59.68   2
  -3 -23  -5  380.12   65.13   1
  -3  23   5  266.24   57.49   3
  -3 -23   7  299.97   64.21   2
  -3  23   7  519.06   74.60   3
   3 -23   7  360.08   74.59   2
  -3 -23  -7  397.81   74.70   1
   3 -24   0   31.99   28.92   2
  -3 -24   0   -2.52   30.33   2
  -3  24   0    5.57   31.79   3
   3 -24  -2  -16.83   24.51   2
  -3 -24   2   -2.28   30.79   2
  -3  24  -2   -7.35   31.06   3
  -3  24   2    0.21   33.55   3
  -3 -24  -2   15.22   33.39   2
   3 -24   2   16.44   31.39   2
  -3 -24   4    9.17   33.97   2
  -3 -24  -4   85.09   42.23   1
   3 -24   4   36.77   35.28   2
  -3  24   4  -31.92   33.90   3
  -3 -24   6  -29.34   38.39   2
   3 -24   6   36.74   39.99   2
  -3  24   6   -5.70   40.87   3
  -3 -24  -6  -30.32   34.81   1
  -3  25  -1  182.86   49.11   3
   3 -25  -1  293.43   48.35   2
  -3 -25   1  326.44   59.06   2
  -3  25   1  326.18   58.89   3
   3 -25   1  331.90   54.32   2
  -3 -25  -1  253.13   51.53   2
   3  25  -1  289.55   37.51   4
   3 -25  -3  102.46   32.97   2
  -3 -25   3   89.95   44.09   2
  -3  25  -3  119.27   41.53   3
  -3 -25  -3  164.03   49.51   1
  -3  25   3   24.45   35.85   3
   3 -25   3   69.33   38.13   2
  -3 -25   5   45.58   43.21   2
  -3  25   5  -26.83   37.68   3
   3 -25   5   38.21   42.11   2
  -3 -25  -5  147.34   54.66   1
  -3 -25   7  -47.67   37.42   2
  -3 -25  -7   92.41   52.90   1
   3 -25   7   81.43   53.82   2
  -3  25   7   60.79   48.97   3
  -3 -26   0    3.75   34.97   2
   3 -26   0  -39.31   27.04   2
  -3  26   0    3.40   35.87   3
  -3 -26   2   -1.19   33.14   2
  -3  26  -2   19.72   36.33   3
   3 -26  -2   48.00   33.40   2
   3 -26   2   11.17   34.47   2
  -3 -26  -2   -9.06   34.33   2
  -3  26   2   10.60   40.36   3
  -3 -26   4   33.65   36.61   2
  -3  26   4   -8.49   38.70   3
   3 -26   4   50.29   37.34   2
  -3 -26  -4  -11.42   37.88   1
  -3 -26   6   77.88   52.32   2
   3 -26   6   49.25   44.51   2
  -3 -26  -6   32.42   42.12   1
  -3  26   6   -4.87   46.49   3
  -3 -27   1  267.23   57.50   2
  -3  27  -1  300.64   58.61   3
   3 -27  -1  388.95   53.66   2
   3 -27   1  322.96   57.94   2
  -3  27   1  370.70   63.67   3
  -3 -27  -1  322.94   60.08   2
  -3 -27   3  367.98   63.96   2
   3 -27  -3  321.93   48.85   2
  -3  27  -3  397.38   68.08   3
   3 -27   3  364.37   64.72   2
  -3  27   3  273.33   59.88   3
  -3 -27  -3  236.98   58.21   1
  -3 -27   5   37.87   42.46   2
  -3  27   5  129.86   50.11   3
  -3 -27  -5  165.00   52.19   1
   3 -27   5   28.17   43.91   2
   3 -28   0  271.44   52.75   2
  -3 -28   0  324.43   63.26   2
  -3  28   0  268.62   58.16   3
   3 -28  -2  293.22   51.04   2
  -3  28  -2  267.16   59.26   3
  -3 -28   2  254.63   58.65   2
   3 -28   2  266.94   57.65   2
  -3  28   2  358.72   65.44   3
  -3 -28  -2  311.09   61.05   2
  -3 -28   4  396.15   71.19   2
   3 -28   4  310.52   65.35   2
  -3 -28  -4  309.83   65.17   1
  -3  28   4  335.98   64.11   3
  -3  28   6  311.75   69.58   3
   3 -29  -1  147.81   43.50   2
  -3  29  -1  111.95   46.50   3
  -3 -29   1  220.25   56.08   2
   3 -29   1  172.60   49.25   2
  -3 -29  -1  153.94   49.10   2
  -3  29   1  188.35   55.15   3
  -3  29  -3   49.70   41.66   3
  -3 -29   3  115.75   48.08   2
   3 -29   3   50.70   38.44   2
  -3  29   3   17.54   46.11   3
  -3 -29  -3   85.82   47.21   1
  -3 -29   5   58.24   47.93   2
  -3 -29  -5  117.02   50.74   1
  -3  29   5   21.56   45.33   3
   3 -29   5  128.16   54.58   2
  -3 -30   0   18.75   39.24   2
  -3  30   0   35.52   41.02   3
   3 -30   0  -27.25   31.07   2
  -3  30  -2   -1.33   40.23   3
  -3 -30   2  -62.55   32.92   2
   3 -30  -2   16.06   32.09   2
  -3 -30  -2   22.76   39.90   2
   3 -30   2  -19.25   33.63   2
  -3  30   2  -41.79   39.31   3
  -3 -30   4  -11.16   41.33   2
   3 -30   4   16.57   47.42   2
  -3 -30  -4   15.84   39.00   1
  -3  30   4   13.77   44.93   3
  -3  31  -1   24.81   42.67   3
  -3 -31   1   14.04   38.47   2
   3 -31  -1   18.37   39.14   2
  -3  31   1  -22.76   39.02   3
   3 -31   1   19.73   37.92   2
  -3 -31  -1   44.88   43.06   2
  -3 -31   3  111.52   53.48   2
  -3  31  -3  163.80   56.34   3
  -3  31   3  167.43   58.71   3
  -3 -31  -3  150.56   54.98   1
   3 -31   3  159.25   59.53   2
   3 -32   0  261.59   56.62   2
  -3 -32   0  207.67   59.84   2
  -3  32   0  246.86   59.26   3
  -3  32  -2  148.73   52.22   3
  -3 -32   2   48.95   47.08   2
   3 -32  -2   99.61   51.05   2
  -3 -32  -2  233.59   61.03   2
  -3  32   2  125.41   52.19   3
   3 -32   2  116.70   48.15   2
  -3 -33   1   68.54   45.22   2
  -3  33  -1   10.50   42.08   3
   3 -33  -1    9.72   40.18   2
  -3  33   1   94.75   53.15   3
  -3 -33  -1   12.42   42.43   2
   3 -33   1    6.79   42.64   2
  -3  33   3  156.10   63.65   3
  -3  34   0   16.19   41.96   3
   3 -34   0   77.32   43.48   2
  -3 -34   0  158.85   53.21   2
  -4   0   0 2451.74  111.47   3
  -4   0   0 2404.14  111.43   1
   4   0   0 2333.36  111.89   4
   4   0   2  999.53   61.42   4
   4   0  -2  633.21   51.99   4
  -4   0  -2  672.15   55.43   1
  -4   0   2  792.00   58.08   3
  -4   0   2  848.42   42.85   1
  -4   0  -2  678.36   43.21   3
  -4   0   4  198.44   20.56   2
  -4   0  -4  214.92   41.20   1
  -4   0   4  146.16   33.89   3
  -4   0   6  490.13   66.14   3
  -4   0   6  483.07   39.68   2
  -4   0  -6  644.28   73.75   1
  -4   0  -8  507.13   75.96   1
  -4   0   8  424.72   71.29   3
  -4   1  -1    9.12   18.17   1
  -4   1  -1   11.56   15.93   3
  -4  -1   1   10.19   18.91   3
  -4  -1   1   13.44   13.94   1
   4  -1  -1   27.18   20.32   4
   4   1   1    4.18   19.27   4
  -4   1   1   12.32   19.59   3
   4   1  -1  -12.82   17.83   4
  -4  -1  -1    6.74   14.25   3
   4  -1   1   23.72   20.27   4
  -4   1   1   28.60   13.95   1
  -4  -1  -1   22.36   18.82   1
  -4   1  -3 1151.07   75.26   1
  -4  -1   3 1052.71   71.43   3
   4  -1  -3 1027.50   67.73   4
  -4  -1   3 1011.36   52.04   2
  -4   1  -3 1033.77   55.19   3
  -4  -1  -3 1071.07   50.93   3
  -4   1   3 1012.15   72.60   3
  -4  -1  -3 1166.75   76.30   1
  -4   1   3 1141.52   49.57   1
   4   1  -3 1029.49   66.25   4
  -4  -1   5  582.92   65.72   3
  -4  -1   5  628.77   41.20   2
  -4   1  -5  692.06   72.65   1
  -4   1   5  557.36   35.88   2
  -4   1   5  616.27   68.22   3
  -4  -1  -5  723.95   73.88   1
  -4   1  -7  471.29   71.96   1
  -4  -1   7  552.45   71.61   3
  -4  -1  -7  438.55   67.30   1
  -4   1   7  474.22   69.32   3
  -4  -1   9  143.16   51.38   3
  -4   1  -9   93.76   50.59   1
  -4  -1  -9   86.94   49.79   1
  -4   1   9  136.43   48.83   3
  -4  -2   0 1740.88   85.67   3
  -4   2   0 1809.73   89.23   3
  -4   2   0 1817.91   86.49   1
  -4  -2   0 1751.39   88.90   1
   4  -2   0 1674.50   88.31   4
   4   2   0 1787.00   90.06   4
  -4   2  -2 1802.20   86.48   3
   4  -2  -2 1733.77   93.11   4
   4  -2  -2 1804.95   77.61   2
  -4   2  -2 1926.42  100.96   1
  -4  -2   2 1828.61   98.48   3
  -4  -2  -2 1812.26  100.41   1
   4  -2   2 2001.91   95.71   4
   4   2  -2 1871.93   94.80   4
  -4   2   2 1960.17   79.44   1
  -4  -2  -2 1818.67   80.94   3
  -4   2   2 1915.91  100.36   3
  -4   2  -4   53.87   27.87   1
  -4  -2   4   69.68   17.04   2
  -4  -2   4  114.82   33.62   3
   4   2   4   75.41   12.66   3
  -4  -2  -4   90.70   31.04   1
  -4   2   4   71.68   29.30   3
  -4   2  -6 1351.93  105.72   1
  -4  -2   6 1469.26   79.70   2
  -4  -2   6 1435.47  102.09   3
  -4  -2  -6 1572.28  108.94   1
  -4   2   6 1458.68  102.80   3
  -4   2  -8  511.92   79.07   1
  -4  -2   8  489.35   74.95   3
  -4  -2  -8  506.93   77.22   1
  -4   2   8  545.73   75.47   3
  -4  -3   1    5.10   16.02   1
  -4  -3   1   34.25   20.25   3
   4   3   1   17.98   21.26   4
  -4   3  -1    4.96   17.29   1
  -4   3  -1    7.67   14.42   3
   4  -3  -1   17.92   19.00   4
  -4   3   1    5.94   11.59   1
  -4   3   1   55.30   22.93   3
   4  -3   1   -6.31   18.01   4
  -4  -3  -1   -3.05   13.27   3
   4   3  -1   50.84   21.91   4
  -4  -3  -1   24.83   20.61   1
  -4   3  -3  -17.01   14.14   3
   4   3   3   38.68   10.20   3
  -4  -3   3   20.88   14.77   2
  -4  -3   3  -30.74   19.75   3
  -4   3  -3   21.47   22.92   1
   4  -3   3   34.33   21.73   4
   4   3  -3   53.44   22.93   4
  -4  -3  -3   24.20    8.35   3
  -4   3   3   69.91   29.45   3
  -4  -3  -3   32.92   24.31   1
  -4  -3   5  173.40   40.40   3
  -4   3  -5  196.24   46.20   1
  -4  -3   5  179.90   28.02   2
  -4   3   5  167.65   41.41   3
  -4  -3  -5  167.13   41.16   1
  -4  -3   7   51.60   38.01   3
  -4   3  -7  -15.87   33.25   1
  -4   3   7   41.68   34.79   3
  -4  -3  -7   81.78   41.05   1
  -4  -3   9    1.87   39.15   3
  -4   3  -9   29.71   48.66   1
  -4   3   9   27.94   41.78   3
  -4  -3  -9   36.30   45.10   1
  -4   4   0 2798.45  128.01   1
   4   4   0 2768.13  129.89   4
  -4  -4   0 2983.46  128.04   3
  -4  -4   0 2862.49  133.99   1
   4  -4   0 2954.10  130.90   4
  -4   4   0 3025.66  133.00   3
  -4   4  -2  538.78   41.01   3
  -4   4  -2  521.24   51.38   1
   4  -4  -2  569.57   51.83   4
  -4  -4   2  665.72   51.65   3
  -4  -4   2  616.07   39.68   2
   4   4  -2  615.61   46.79   4
  -4  -4  -2  574.30   55.37   1
  -4  -4  -2  536.97   31.25   3
  -4   4   2  527.74   52.96   3
   4  -4   2  624.03   47.32   4
  -4  -4   4  220.27   42.79   3
  -4   4  -4  296.32   32.64   3
  -4   4  -4  305.72   47.11   1
  -4  -4   4  277.26   31.52   2
  -4  -4  -4  274.48   45.74   1
  -4   4   4  269.79   45.67   3
  -4  -4   6  444.21   46.19   2
  -4   4  -6  362.98   61.26   1
  -4  -4   6  344.21   58.58   3
  -4   4   6  383.58   58.38   3
  -4  -4  -6  446.65   63.52   1
  -4  -4   8  704.47   86.23   3
  -4   4  -8  532.35   80.36   1
  -4  -4  -8  614.15   82.01   1
  -4   4   8  476.78   72.13   3
  -4  -5   1  202.16   31.31   3
  -4   5  -1  241.95   31.41   3
   4  -5  -1  199.45   32.15   4
   4   5   1  214.23   34.26   4
  -4   5  -1  210.21   30.60   1
  -4  -5  -1  250.96   35.52   1
  -4   5   1  260.85   23.07   1
   4   5  -1  253.27   33.51   4
   4  -5   1  235.89   32.65   4
  -4  -5  -1  269.84   25.72   3
  -4   5   1  188.74   33.34   3
  -4   5  -3  200.94   29.73   3
  -4  -5   3  141.00   34.34   3
  -4  -5   3  169.53   25.87   2
  -4   5  -3  139.24   34.78   1
   4   5  -3  148.08   29.89   4
  -4   5   3  239.17   40.06   3
   4  -5   3  222.59   33.72   4
  -4  -5  -3  189.79   37.64   1
  -4  -5   5   84.37   36.95   3
  -4   5  -5   90.74   37.16   1
  -4  -5   5   60.23   23.01   2
  -4  -5  -5   22.09   31.15   1
  -4   5   5   23.94   29.01   3
  -4  -5   7   -2.62   34.15   3
  -4   5  -7  -42.54   29.73   1
  -4  -5   7   22.12   25.36   2
  -4   5   7   56.22   37.60   3
  -4  -5  -7   10.37   34.55   1
  -4   5  -9   52.20   47.21   1
  -4  -5   9   28.01   43.61   3
  -4   5   9   38.28   40.61   3
  -4  -5  -9   54.89   47.89   1
  -4   6   0 1967.77   95.04   1
  -4  -6   0 1957.83  102.56   1
  -4   6   0 2026.48  101.28   3
   4  -6   0 2134.44   99.78   4
  -4  -6   0 2120.82   96.16   3
   4   6   0 1965.08   99.41   4
  -4  -6   2 1199.14   64.73   2
   4  -6  -2 1074.16   68.34   4
  -4   6  -2 1120.55   72.86   1
  -4   6  -2 1077.47   65.81   3
  -4   6   2 1202.23   75.72   3
  -4  -6  -2 1118.99   49.97   3
   4   6  -2 1040.18   66.69   4
   4  -6   2 1207.38   67.62   4
  -4  -6  -2 1202.77   75.31   1
  -4   6  -4   54.42   21.78   3
  -4   6  -4   61.45   31.30   1
  -4  -6   4   80.56   22.53   2
  -4   6   4   94.48   33.18   3
  -4  -6  -4   77.60   31.62   1
   4  -6   4   44.46   23.84   4
  -4  -6   6  305.57   42.95   2
  -4  -6   6  263.34   54.39   3
  -4   6  -6  390.54   62.05   1
  -4   6   6  361.63   55.92   3
  -4  -6  -6  329.92   56.65   1
  -4  -6   8  195.24   57.96   3
  -4   6  -8  292.65   63.33   1
  -4  -6  -8  178.02   51.38   1
  -4   6   8  124.39   47.41   3
  -4  -7   1  830.51   53.74   2
   4  -7  -1  760.52   55.67   4
  -4   7  -1  806.09   54.75   1
  -4   7  -1  829.68   55.84   3
  -4  -7  -1  746.93   57.97   1
   4  -7   1  741.31   52.25   4
   4   7  -1  802.69   55.40   4
  -4  -7  -1  840.41   45.49   3
  -4   7   1  830.80   59.76   3
  -4  -7   3  614.12   48.33   2
  -4   7  -3  755.42   62.82   1
  -4   7  -3  648.38   49.54   3
   4   7  -3  668.90   51.37   4
  -4  -7  -3  687.11   60.53   1
  -4   7   3  713.47   67.47   3
   4  -7   3  632.84   49.88   4
  -4  -7   5  823.16   59.42   2
  -4   7  -5  790.52   80.68   1
  -4   7   5  721.78   74.65   3
  -4  -7  -5  804.49   77.81   1
  -4  -7   7  537.07   59.24   2
  -4   7  -7  454.66   72.04   1
  -4  -7   7  567.55   77.50   3
  -4   7   7  524.29   72.16   3
  -4  -7  -7  692.98   82.43   1
  -4  -7   9  273.39   63.26   3
  -4   7  -9  266.82   72.34   1
  -4   7   9  251.38   58.29   3
  -4  -7  -9  139.39   54.60   1
  -4  -8   0 1365.36   79.39   1
   4   8   0 1382.71   77.30   4
   4  -8   0 1344.86   75.34   4
  -4   8   0 1478.69   80.43   3
  -4   8   0 1338.22   72.58   1
  -4   8  -2  398.96   46.57   1
  -4  -8   2  407.25   42.36   2
  -4   8  -2  445.00   45.28   3
  -4  -8  -2  396.62   23.92   3
  -4   8   2  462.45   51.38   3
   4  -8   2  466.73   43.72   4
   4   8  -2  453.50   44.03   4
  -4  -8  -2  416.41   49.77   1
  -4   8  -4  237.38   44.94   1
  -4  -8   4  301.29   38.47   2
  -4   8  -4  322.89   39.49   3
   4  -8   4  277.55   37.58   4
  -4  -8  -4  268.58   46.41   1
  -4   8   4  226.95   42.44   3
  -4   8  -6  361.59   59.71   1
  -4  -8   6  323.16   46.36   2
  -4   8   6  390.91   59.23   3
  -4  -8  -6  365.75   60.90   1
  -4   8  -8  360.26   71.05   1
  -4  -8   8  226.93   62.10   3
  -4  -8  -8  190.61   56.43   1
  -4   8   8  359.23   63.97   3
  -4  -9   1  183.90   30.80   2
  -4   9  -1  217.57   32.93   1
   4  -9  -1  208.19   32.94   4
   4  -9  -1  227.25   22.74   2
  -4   9  -1  167.45   32.40   3
   4   9  -1  143.40   28.85   4
  -4  -9  -1  173.86   33.17   1
  -4   9   1  192.11   34.93   3
  -4  -9  -1  158.73   22.70   3
   4  -9   1  171.05   29.48   4
  -4   9  -3  170.65   35.64   1
  -4   9  -3  146.25   29.94   3
  -4  -9   3  113.18   27.33   2
  -4   9   3  118.99   33.78   3
  -4  -9  -3  157.88   35.70   1
   4  -9   3  134.29   26.08   4
   4   9  -3  207.49   32.15   4
  -4  -9   5   13.68   25.82   2
  -4   9  -5   26.20   31.63   1
   4  -9   5  -25.78   20.47   4
  -4   9   5   30.89   28.09   3
  -4  -9  -5  -11.51   26.75   1
  -4  -9   7   33.94   32.76   2
  -4   9  -7   59.65   44.02   1
  -4  -9  -7   52.75   37.92   1
  -4   9   7   -4.11   34.17   3
  -4   9  -9  -48.39   42.93   1
  -4  -9   9   13.06   42.97   3
  -4   9   9   36.20   39.44   3
  -4  -9  -9   63.63   46.44   1
  -4  10   0  517.61   53.03   3
  -4 -10   0  527.37   51.97   2
   4  10   0  454.42   46.70   4
   4 -10   0  534.43   39.64   2
   4 -10   0  547.96   48.82   4
  -4  10  -2  636.24   56.40   1
  -4  10  -2  757.23   56.67   3
  -4 -10   2  753.91   54.51   2
  -4 -10  -2  736.99   60.87   1
   4 -10   2  681.94   49.57   4
  -4 -10  -2  685.38   34.87   3
  -4  10   2  546.61   59.37   3
   4  10  -2  725.02   51.88   4
  -4  10  -4  661.75   56.53   3
  -4 -10   4  789.75   59.89   2
  -4  10  -4  843.20   72.84   1
   4 -10   4  704.31   53.05   4
  -4 -10  -4  807.88   70.64   1
  -4  10   4  669.48   72.35   3
  -4 -10   6  426.78   54.61   2
  -4  10  -6  386.73   66.34   1
  -4 -10  -6  363.04   58.63   1
   4 -10   6  369.09   47.20   4
  -4  10   6  501.25   67.95   3
  -4  10  -8  111.01   52.34   1
  -4 -10   8  165.61   43.71   2
  -4  10   8  199.51   54.56   3
  -4 -10  -8  166.43   53.14   1
  -4 -11   1 1166.06   73.23   2
  -4  11  -1 1107.78   72.62   3
   4 -11  -1 1174.95   59.02   2
  -4  11   1 1134.86   75.75   3
  -4 -11  -1 1063.58   76.16   1
   4  11  -1 1224.24   69.39   4
   4 -11   1 1216.17   69.93   2
   4 -11   1 1178.54   66.65   4
  -4 -11   3  681.91   55.45   2
  -4  11  -3  732.07   63.74   1
  -4  11  -3  760.18   59.43   3
   4 -11   3  673.38   49.21   4
  -4  11   3  656.67   67.07   3
   4  11  -3  615.79   50.15   4
  -4 -11  -3  578.43   64.57   1
  -4  11  -5  127.54   42.94   1
  -4 -11   5  142.99   37.42   2
  -4  11   5  189.76   46.77   3
   4 -11   5  165.13   31.61   4
  -4 -11  -5  137.78   42.83   1
  -4 -11   7   44.43   34.35   2
  -4  11  -7   13.30   39.94   1
   4 -11   7   31.46   27.06   4
  -4  11   7   49.27   40.92   3
  -4 -11  -7  -10.75   34.89   1
  -4 -11   9   91.87   57.74   3
  -4 -11  -9   98.94   53.16   1
  -4  11   9  105.80   49.50   3
  -4  12   0  563.63   57.57   3
  -4 -12   0  591.65   58.18   2
   4 -12   0  561.63   43.30   2
   4  12   0  624.46   50.71   4
   4 -12   0  605.91   47.25   4
  -4 -12   2  869.15   64.27   2
   4 -12  -2  723.68   39.83   2
  -4  12  -2  942.37   64.90   3
   4  12  -2  782.89   55.28   4
  -4 -12  -2  795.72   65.69   1
   4 -12   2  765.64   52.53   4
  -4  12   2  859.75   65.65   3
  -4  12  -4  926.33   77.31   1
  -4  12  -4  805.24   62.64   3
  -4 -12   4  889.23   67.45   2
   4  12  -4  760.36   57.04   4
  -4  12   4  768.37   77.74   3
  -4 -12  -4  760.17   77.75   1
   4 -12   4  840.27   55.29   4
  -4 -12   6  391.66   56.59   2
  -4  12  -6  300.73   60.17   1
  -4 -12  -6  456.51   66.67   1
  -4  12   6  423.10   65.35   3
   4 -12   6  419.86   47.41   4
  -4 -12   8  181.16   48.40   2
  -4  12   8  132.32   50.97   3
  -4 -12  -8  227.10   59.88   1
  -4 -13   1  250.19   40.59   2
  -4  13  -1  232.97   39.57   3
   4 -13  -1  260.17   29.68   2
   4 -13   1  283.07   36.34   2
  -4  13   1  219.62   40.16   3
   4  13  -1  236.81   35.67   4
   4 -13   1  225.09   32.24   4
  -4 -13  -1  230.32   39.98   1
  -4  13  -3  126.21   34.55   3
  -4 -13   3  147.89   34.06   2
  -4  13   3  120.84   33.06   3
  -4 -13  -3   62.94   29.68   1
   4 -13   3  128.49   26.14   4
   4  13  -3  150.94   30.07   4
  -4  13  -5   87.20   40.01   1
  -4 -13   5  193.91   41.62   2
  -4  13   5  184.48   47.03   3
   4 -13   5  148.36   28.77   4
  -4 -13  -5   78.25   40.91   1
  -4 -13   7  105.11   39.18   2
  -4 -13  -7   90.63   42.94   1
  -4  13   7  155.33   51.91   3
  -4  13   9   29.21   42.61   3
   4 -13   9   14.60   47.23   2
  -4 -13  -9   -0.05   41.31   1
  -4 -14   0   35.73   25.67   2
   4 -14   0   65.54   21.05   2
   4  14   0   85.04   27.18   4
  -4  14   0   44.73   29.31   3
   4 -14  -2  197.19   22.69   2
  -4  14  -2  194.44   39.71   3
  -4 -14   2  164.65   36.72   2
  -4 -14  -2  203.01   40.72   1
   4  14  -2  147.44   30.00   4
   4 -14   2  152.84   35.27   2
  -4  14   2  133.25   36.72   3
   4 -14   2  192.31   30.00   4
  -4 -14   4  624.06   64.48   2
  -4  14  -4  611.27   63.10   3
  -4  14   4  699.98   72.99   3
   4 -14   4  553.05   67.57   2
   4 -14   4  549.25   44.44   4
  -4 -14  -4  513.37   66.92   1
   4  14  -4  601.09   48.45   4
  -4 -14   6  162.82   44.03   2
  -4  14   6  153.99   47.06   3
   4 -14   6  100.51   27.34   4
  -4 -14  -6   59.06   41.92   1
  -4 -14   8   78.51   43.79   2
  -4 -14  -8  118.26   53.33   1
   4 -14   8  166.11   55.08   2
  -4  14   8   73.74   46.96   3
  -4 -15   1  308.02   48.59   2
   4 -15  -1  400.99   38.47   2
  -4  15  -1  414.09   52.97   3
   4 -15   1  323.24   42.35   2
   4 -15   1  383.81   40.47   4
  -4  15   1  366.51   52.18   3
   4  15  -1  398.76   43.30   4
  -4  15  -3   48.73   27.68   3
  -4 -15   3   39.36   30.41   2
   4 -15  -3   53.27   13.16   1
   4 -15   3   74.01   31.43   2
  -4  15   3   84.32   35.85   3
   4  15  -3   88.18   26.16   4
  -4 -15  -3  107.34   35.51   1
   4 -15   3   56.72   20.27   4
  -4 -15   5  -28.05   27.33   2
   4 -15   5   18.38   30.65   2
   4 -15   5   12.49   19.53   4
  -4 -15  -5   10.06   31.79   1
  -4  15   5   15.02   33.51   3
  -4 -15   7   -0.43   31.62   2
  -4 -15  -7   32.97   39.49   1
   4 -15   7   14.27   36.77   2
  -4  15   7  -15.45   36.24   3
  -4 -16   0   26.13   25.26   2
   4  16   0   42.81   25.73   4
  -4  16   0   38.06   25.76   3
   4 -16   0   24.49   20.58   2
  -4  16  -2 1221.06   81.82   3
   4 -16  -2 1007.22   58.06   2
  -4 -16   2 1062.16   81.04   2
   4  16  -2 1161.72   67.26   4
  -4  16   2  917.40   77.64   3
   4 -16   2 1091.07   62.99   4
  -4 -16  -2 1084.80   83.37   1
   4 -16   2 1130.35   76.92   2
  -4  16  -4  674.54   69.46   3
  -4 -16   4  633.17   68.30   2
   4 -16   4  601.64   72.06   2
  -4  16   4  734.51   75.68   3
   4  16  -4  677.95   50.35   4
  -4 -16  -4  613.39   73.93   1
   4 -16   4  566.03   44.58   4
  -4 -16   6  172.52   47.23   2
  -4  16   6  262.71   57.26   3
  -4 -16  -6  160.01   49.29   1
   4 -16   6  201.81   53.65   2
  -4 -16   8   -3.37   37.54   2
  -4 -16  -8   74.80   48.73   1
  -4  16   8   21.48   44.21   3
   4 -16   8    4.33   43.31   2
  -4  17  -1 1208.38   85.31   3
  -4 -17   1 1089.71   82.35   2
   4 -17  -1 1106.36   68.37   2
  -4  17   1 1201.67   85.38   3
   4 -17   1 1133.59   75.22   2
   4  17  -1 1169.76   72.18   4
  -4 -17  -1 1252.76   86.44   2
  -4 -17   3  226.41   43.33   2
  -4  17  -3  280.40   46.91   3
  -4 -17  -3  184.49   44.88   1
   4 -17   3  186.74   29.31   4
   4 -17   3  267.25   47.24   2
  -4  17   3  140.84   38.61   3
   4  17  -3  185.79   33.26   4
  -4 -17   5  208.79   49.00   2
  -4 -17  -5  186.88   47.86   1
  -4  17   5  218.01   52.72   3
   4 -17   5  169.20   47.54   2
  -4 -17   7   79.66   40.96   2
  -4  17   7  188.92   52.72   3
   4 -17   7  113.99   48.86   2
  -4 -17  -7   92.55   48.56   1
  -4  18   0  614.59   66.31   3
  -4 -18   0  564.15   64.93   2
   4 -18   0  519.83   52.57   2
   4  18   0  413.65   49.37   4
   4 -18  -2  552.21   43.24   2
  -4  18  -2  586.69   65.68   3
  -4 -18   2  494.90   62.44   2
   4  18  -2  570.66   51.64   4
  -4 -18  -2  598.76   68.78   1
  -4  18   2  474.48   64.19   3
   4 -18   2  540.66   62.43   2
  -4 -18   4  545.85   69.41   2
  -4  18  -4  674.34   73.09   3
  -4 -18  -4  585.72   73.88   1
   4 -18   4  604.01   73.49   2
   4 -18   4  704.75   46.51   4
  -4  18   4  683.21   78.44   3
  -4 -18   6   38.70   35.14   2
   4 -18   6   53.33   39.23   2
  -4 -18  -6   52.85   41.77   1
  -4  18   6  120.24   48.97   3
  -4 -18   8   60.72   44.86   2
  -4  18   8   69.86   49.10   3
   4 -18   8    6.52   43.83   2
  -4 -18  -8    9.93   39.71   1
  -4  19  -1  199.88   44.78   3
   4 -19  -1  281.46   37.19   2
  -4 -19   1  176.80   43.49   2
   4  19  -1  164.89   33.23   4
   4 -19   1  207.52   39.55   2
  -4 -19  -1  127.30   40.28   2
  -4  19   1  294.29   51.26   3
  -4 -19   3  -19.91   29.52   2
  -4  19  -3   27.41   30.03   3
   4 -19   3   74.11   20.82   4
  -4 -19  -3   49.99   34.52   1
   4 -19   3  -13.32   24.50   2
  -4  19   3   85.34   37.47   3
   4  19  -3   13.72   21.78   4
  -4 -19   5   58.04   37.70   2
  -4 -19  -5   70.81   41.35   1
   4 -19   5   41.44   38.45   2
  -4  19   5  106.92   44.43   3
  -4 -19   7  149.41   51.63   2
  -4 -19  -7   37.45   47.51   1
  -4  19   7  189.75   54.66   3
   4 -19   7  144.75   53.13   2
  -4 -20   0   30.53   30.40   2
  -4  20   0   17.32   32.20   3
   4  20   0   43.99   26.00   4
   4 -20   0   50.04   27.98   2
   4 -20  -2  916.28   63.09   2
  -4 -20   2  917.55   80.93   2
  -4  20  -2  915.68   89.57   3
   4 -20   2 1006.28   78.89   2
  -4  20   2 1121.39   86.71   3
   4  20  -2 1059.81   64.61   4
  -4 -20  -2 1102.60   88.47   1
  -4  20  -4  582.14   70.00   3
  -4 -20   4  562.45   72.50   2
   4 -20   4  579.36   74.37   2
  -4 -20  -4  622.44   77.85   1
  -4  20   4  539.01   71.81   3
  -4 -20   6  327.52   61.64   2
  -4  20   6  108.30   48.46   3
  -4 -20  -6  174.64   56.43   1
   4 -20   6  264.75   60.53   2
  -4 -21   1  118.07   39.41   2
   4 -21  -1   61.42   28.59   2
  -4  21  -1   90.13   38.42   3
   4 -21   1   24.84   29.04   2
  -4  21   1   43.72   31.37   3
   4  21  -1   63.06   27.02   4
  -4 -21  -1  143.15   42.51   2
  -4  21  -3   44.72   35.83   3
  -4 -21   3   52.56   37.01   2
  -4  21   3    0.28   33.93   3
   4  21  -3   11.32   20.68   4
  -4 -21  -3   50.70   33.40   1
   4 -21   3   16.12   29.06   2
  -4 -21   5   21.56   35.14   2
   4 -21   5   -5.48   32.89   2
  -4  21   5   57.58   42.43   3
  -4 -21  -5    4.06   35.29   1
  -4 -21   7   10.75   42.02   2
  -4  21   7  -15.04   40.92   3
   4 -21   7    1.88   38.00   2
  -4 -21  -7   41.21   40.75   1
  -4  22   0    5.59   34.46   3
   4  22   0   53.59   28.38   4
  -4 -22   0   15.15   31.82   2
   4 -22   0   13.04   28.79   2
   4 -22  -2  295.72   41.23   2
  -4 -22   2  210.95   51.11   2
  -4  22  -2  197.34   49.86   3
  -4 -22  -2  253.29   53.59   1
  -4  22   2  153.64   46.16   3
   4 -22   2  169.13   43.88   2
   4  22  -2  247.59   36.30   4
  -4  22  -4  560.70   71.68   3
  -4 -22   4  543.58   73.25   2
   4 -22   4  504.86   71.87   2
  -4 -22  -4  440.85   70.00   1
  -4  22   4  530.23   73.53   3
  -4 -22   6   85.77   46.20   2
  -4 -22  -6   81.71   52.39   1
  -4  22   6   38.84   43.08   3
   4 -22   6  133.79   50.72   2
  -4 -23   1    6.08   33.27   2
  -4  23  -1   15.48   33.27   3
   4 -23  -1   41.82   30.20   2
  -4 -23  -1   78.41   39.55   2
  -4  23   1   10.20   37.21   3
   4  23  -1   47.23   25.97   4
   4 -23   1    2.17   28.72   2
  -4 -23   3  120.55   45.47   2
  -4  23  -3   67.72   40.16   3
  -4  23   3  122.98   48.91   3
   4 -23   3   51.09   34.65   2
  -4 -23  -3   76.46   41.29   1
  -4 -23   5   71.98   41.91   2
  -4  23   5  -37.23   38.94   3
  -4 -23  -5   12.40   38.53   1
   4 -23   5    1.25   36.37   2
  -4 -23   7   11.52   46.70   2
  -4  23   7   20.06   41.94   3
  -4 -23  -7   77.42   49.73   1
   4 -23   7  -24.47   40.85   2
   4 -24   0   -6.74   25.41   2
  -4 -24   0  -19.42   29.37   2
   4  24   0   25.92   26.86   4
  -4  24   0    3.21   34.98   3
  -4 -24   2  224.82   56.36   2
  -4  24  -2   93.94   41.34   3
   4 -24  -2  273.66   41.73   2
   4 -24   2  304.19   52.69   2
  -4 -24  -2  182.46   49.94   1
  -4  24   2  216.46   52.15   3
  -4 -24   4  255.99   55.88   2
  -4  24  -4  205.42   52.74   3
   4 -24   4  325.25   60.27   2
  -4  24   4  236.62   54.81   3
  -4 -24  -4  295.65   62.21   1
  -4 -24   6  114.51   48.78   2
  -4 -24  -6   -8.78   43.52   1
  -4  24   6   37.83   44.27   3
   4 -24   6  110.66   49.52   2
  -4 -25   1  238.09   56.50   2
  -4  25  -1  267.39   54.45   3
   4 -25  -1  269.47   45.87   2
  -4  25   1  289.76   59.49   3
  -4 -25  -1  263.92   56.76   2
   4 -25   1  312.61   53.12   2
   4  25  -1  328.86   43.69   4
  -4 -25   3  151.93   52.71   2
  -4  25  -3  305.69   59.93   3
  -4 -25  -3  218.33   56.62   1
  -4  25   3  341.10   63.31   3
   4 -25   3  242.65   54.14   2
  -4 -25   5  428.25   73.90   2
  -4 -25  -5  288.04   68.40   1
  -4  25   5  401.01   70.55   3
   4 -25   5  450.65   72.81   2
  -4  26   0  126.99   47.37   3
   4  26   0   81.85   31.61   4
  -4 -26   0   84.39   40.78   2
   4 -26   0  110.36   39.22   2
  -4  26  -2  291.27   58.14   3
  -4 -26   2  205.91   55.64   2
  -4 -26  -2  253.51   57.81   1
   4 -26   2  220.30   49.97   2
  -4  26   2  171.52   51.79   3
  -4 -26   4  654.97   83.04   2
  -4  26  -4  508.38   77.59   3
  -4  26   4  396.59   72.75   3
   4 -26   4  502.70   74.91   2
  -4 -26  -4  510.15   81.82   1
  -4 -26   6   77.34   49.17   2
   4 -26   6  139.82   53.61   2
  -4 -26  -6  187.54   59.33   1
  -4  26   6  163.58   59.20   3
   4 -27  -1   -7.77   28.35   2
  -4  27  -1   37.90   39.46   3
  -4 -27   1  -29.66   32.82   2
  -4 -27  -1   -5.79   35.96   2
  -4  27   1    3.06   38.47   3
   4 -27   1    3.57   32.12   2
  -4 -27   3   25.53   40.11   2
  -4  27  -3   44.20   43.33   3
  -4  27   3    9.90   41.83   3
  -4 -27  -3  -29.62   39.48   1
   4 -27   3   51.49   40.87   2
  -4 -27   5    9.75   37.80   2
   4 -27   5  -26.14   34.44   2
  -4 -27  -5   63.77   48.35   1
  -4  27   5   13.72   51.98   3
  -4  28   0   45.38   38.17   3
  -4 -28   0  -40.71   31.34   2
   4 -28   0  106.39   42.04   2
  -4  28  -2  234.70   57.38   3
  -4 -28   2  278.23   63.12   2
  -4 -28  -2  247.98   58.12   1
   4 -28   2  389.74   64.96   2
  -4  28   2  217.03   56.23   3
  -4  28  -4  256.37   63.47   3
  -4 -28   4  229.26   63.19   2
   4 -28   4  134.96   50.06   2
  -4  28   4  151.77   55.58   3
  -4 -28  -4  159.87   55.10   1
  -4  29  -1   20.66   40.44   3
   4 -29  -1   79.16   35.39   2
  -4 -29   1   11.94   47.34   2
   4 -29   1   75.14   41.20   2
  -4 -29  -1   55.75   41.42   2
  -4  29   1   34.19   42.83   3
  -4 -29   3   64.08   45.87   2
  -4  29  -3   61.19   43.52   3
  -4  29   3   18.20   49.65   3
   4 -29   3   43.42   45.31   2
  -4 -29  -3   33.46   43.99   1
  -4  30   0  117.18   51.21   3
  -4 -30   0  201.07   55.30   2
   4 -30   0   99.13   42.62   2
  -4  30  -2  178.64   54.27   3
  -4 -30   2  119.35   51.11   2
  -4 -30  -2   92.08   48.39   1
  -4  30   2   80.84   50.76   3
   4 -30   2  106.65   49.36   2
  -4 -30   4   57.02   50.94   2
  -4  30   4   20.03   46.14   3
  -4 -30  -4    0.63   40.69   1
   4 -30   4   39.45   44.27   2
  -4  31  -1   46.65   47.83   3
  -4 -31   1   65.01   45.23   2
   4 -31   1  103.87   45.58   2
  -4 -31  -1   62.16   49.13   2
  -4  31   1   38.46   45.01   3
  -4 -31   3  240.57   64.41   2
  -4  31  -3  235.23   63.75   3
   4 -31   3  290.04   64.35   2
  -4  31   3  161.80   59.03   3
  -4 -31  -3  175.25   59.48   1
  -4 -32   0  129.73   51.72   2
   4 -32   0   94.21   46.02   2
  -4  32   0   68.42   48.55   3
  -4 -32   2  -32.58   38.41   2
  -4  32  -2   58.54   48.66   3
  -4 -32  -2   87.02   48.04   1
  -4  32   2   20.71   45.63   3
   4 -32   2   52.67   45.94   2
  -4 -33   1   18.11   44.67   2
  -4  33  -1   -3.14   40.94   3
  -4  33   1  -18.83   43.90   3
  -4 -33  -1  -56.11   41.20   2
   4 -33   1  -14.10   43.63   2
  -5   0   0   38.14   21.07   3
  -5   0   0  -18.55   16.98   1
   5   0   0   -5.58   18.03   4
  -5   0  -2   17.82   24.53   1
   5   0  -2   17.82   21.47   4
  -5   0  -2   -2.55   15.30   3
   5   0   2   28.08   24.78   4
  -5   0   2   13.34   23.13   3
  -5   0   2   -5.39   12.73   1
  -5   0  -4  -27.15   24.98   1
  -5   0   4    1.84   11.49   1
  -5   0   4  -22.79   23.47   3
  -5   0   6  -13.89   27.41   3
  -5   0  -6    1.07   34.49   1
  -5   0  -8  -10.41   40.54   1
  -5   0   8   18.38   36.22   3
  -5   1  -1 1448.76   87.48   1
  -5   1  -1 1586.79   82.36   3
   5   1   1 1472.30   89.28   4
   5  -1  -1 1444.62   87.18   4
  -5  -1   1 1678.36   82.27   1
  -5  -1   1 1592.73   89.35   3
  -5   1   1 1521.46   78.26   1
  -5  -1  -1 1667.37   91.02   1
  -5   1   1 1611.32   88.98   3
  -5  -1  -1 1573.00   79.94   3
   5   1  -1 1621.72   89.56   4
   5  -1   1 1652.35   90.96   4
  -5  -1   3  173.76   37.53   3
  -5   1  -3  147.22   24.91   3
   5  -1  -3  184.98   36.59   4
   5   1   3  183.68   39.49   4
  -5  -1   3  202.68   23.30   1
  -5   1  -3  141.82   35.96   1
   5   1  -3  123.30   32.68   4
  -5   1   3  160.97   37.82   3
   5  -1   3  213.35   38.35   4
  -5   1   3  168.75   18.34   1
  -5  -1  -3  141.60   35.56   1
  -5  -1  -3  149.29   21.81   3
  -5  -1   5  296.17   54.05   3
  -5   1  -5  369.12   58.59   1
  -5   1   5  262.50   51.79   3
  -5  -1  -5  412.96   61.33   1
  -5   1  -7  320.84   69.37   1
  -5  -1   7  357.54   64.84   3
  -5  -1  -7  365.61   65.74   1
  -5   1   7  366.50   65.51   3
  -5  -1   9   60.54   45.42   3
  -5   1  -9    9.74   48.46   1
  -5  -1  -9   -8.36   45.93   1
  -5   1   9   22.35   44.21   3
   5  -2   0   12.93   21.55   4
  -5  -2   0   69.62   22.69   3
  -5  -2   0   22.16   20.56   1
   5   2   0   49.60   25.59   4
  -5   2   0   78.79   24.63   3
  -5   2   0   77.17   21.39   1
   5   2   2  137.16   33.26   4
  -5   2  -2  152.61   26.28   3
   5  -2  -2  134.64   32.24   4
  -5  -2   2  108.95   21.52   1
  -5   2  -2  101.68   28.61   1
  -5  -2   2  116.35   30.21   3
  -5   2   2  137.92   33.40   3
  -5   2   2   93.22   15.93   1
   5   2  -2  113.65   30.34   4
  -5  -2  -2  104.76   19.86   3
  -5  -2  -2   77.26   29.89   1
   5  -2   2   77.13   28.24   4
  -5  -2   4  485.86   60.99   3
  -5   2  -4  444.73   59.75   1
  -5  -2   4  484.83   33.37   2
   5  -2   4  471.80   54.86   4
  -5   2   4  448.33   56.94   3
  -5  -2  -4  491.66   61.09   1
  -5   2  -6   76.56   41.84   1
  -5  -2   6   46.41   37.25   3
  -5   2   6   39.08   37.62   3
  -5  -2  -6   59.68   37.61   1
  -5  -2   8  261.01   62.85   3
  -5   2  -8  255.62   67.31   1
  -5  -2  -8  266.77   66.92   1
  -5   2   8  326.27   65.83   3
   5  -3  -1  913.34   64.31   4
   5   3   1  912.63   65.23   4
  -5   3  -1  908.89   58.60   3
  -5   3  -1  824.79   61.24   1
  -5  -3   1  898.15   62.02   3
  -5  -3   1  943.68   57.99   1
  -5  -3  -1  885.47   54.47   3
  -5  -3  -1  889.47   63.71   1
   5   3  -1  895.26   64.01   4
  -5   3   1  922.87   51.54   1
   5  -3   1  868.89   62.84   4
  -5   3   1  904.60   64.31   3
  -5   3  -3  564.20   44.19   3
   5  -3  -3  756.47   59.68   4
  -5  -3   3  486.93   38.92   2
  -5   3  -3  729.96   61.97   1
  -5  -3   3  555.27   61.66   3
  -5  -3  -3  659.48   64.66   1
  -5   3   3  496.05   60.22   3
   5   3  -3  633.38   60.38   4
  -5  -3  -3  661.09   34.51   3
   5  -3   3  538.06   57.57   4
  -5  -3   5  794.89   82.33   3
  -5  -3   5  811.92   50.83   2
  -5   3  -5  794.12   83.78   1
  -5   3   5  856.67   84.60   3
  -5  -3  -5  860.37   85.15   1
  -5  -3   7  395.15   67.27   3
  -5   3  -7  354.78   67.95   1
  -5   3   7  477.17   69.95   3
  -5  -3  -7  301.73   64.26   1
  -5  -3   9  217.72   62.45   3
  -5   3  -9  211.99   66.11   1
  -5  -3  -9  281.63   71.33   1
  -5   3   9  232.10   67.29   3
   5  -4   0   11.20   21.67   4
  -5  -4   0   22.79   22.07   1
  -5  -4   0   13.27   17.39   3
  -5   4   0   41.50   17.73   1
  -5   4   0   17.30   19.68   3
   5   4   0   22.51   22.55   4
   5   4   2  115.04   31.30   4
   5  -4  -2  152.68   31.89   4
  -5  -4   2  100.58   30.63   3
  -5   4  -2  110.70   25.51   3
  -5   4  -2  208.69   35.43   1
   5  -4  -2   95.24   14.72   2
  -5  -4   2  138.62   24.68   1
   5   4  -2  102.37   29.78   4
  -5  -4  -2   87.39   30.84   1
  -5   4   2  111.82   33.32   3
  -5  -4  -2  120.86   19.30   3
  -5   4   2  128.71   14.70   1
   5  -4   2  141.34   30.35   4
  -5  -4   4  124.84   35.69   3
  -5   4  -4   72.78   22.59   3
  -5  -4   4  123.48   23.85   2
  -5   4  -4   77.07   35.17   1
   5  -4   4  136.30   35.48   4
  -5   4   4   84.10   36.84   3
  -5  -4  -4  134.95   36.37   1
  -5  -4   6  313.63   57.33   3
  -5   4  -6  451.53   67.12   1
  -5  -4  -6  315.55   58.80   1
  -5   4   6  359.44   59.60   3
  -5   4  -8  -23.04   37.31   1
  -5  -4   8  -28.89   35.02   3
  -5  -4  -8  -37.62   37.88   1
  -5   4   8  -15.54   36.78   3
  -5  -5   1 1482.17   79.35   1
   5  -5  -1 1342.42   82.33   4
   5   5   1 1447.02   85.46   4
  -5  -5   1 1427.41   81.56   3
  -5   5  -1 1342.88   80.28   1
  -5   5  -1 1434.39   79.81   3
  -5   5   1 1293.65   68.32   1
   5   5  -1 1369.00   82.45   4
  -5  -5  -1 1432.88   84.88   1
   5  -5   1 1550.20   84.64   4
  -5  -5  -1 1389.19   71.04   3
  -5   5   1 1490.73   86.42   3
  -5   5  -3  324.41   39.91   3
  -5  -5   3  422.10   38.33   2
  -5   5  -3  313.65   49.17   1
  -5  -5   3  298.89   48.05   3
   5  -5   3  398.33   48.85   4
  -5   5   3  480.50   56.32   3
  -5  -5  -3  241.73   46.78   1
   5   5  -3  357.85   46.79   4
  -5  -5   5  523.81   70.14   3
  -5   5  -5  604.96   73.29   1
  -5  -5   5  539.67   46.08   2
   5  -5   5  529.12   60.11   4
  -5  -5  -5  663.55   75.16   1
  -5   5   5  640.12   74.35   3
  -5  -5   7  906.11   98.66   3
  -5   5  -7 1047.15  107.91   1
  -5  -5  -7  925.51  101.50   1
  -5   5   7 1111.40  106.17   3
  -5   5  -9  100.96   56.86   1
  -5  -5   9  116.80   56.60   3
  -5  -5  -9   61.44   55.59   1
  -5   5   9  103.83   53.38   3
  -5  -6   0  205.74   29.77   3
  -5  -6   0  206.66   34.44   1
  -5   6   0  215.90   29.77   1
   5  -6   0  244.28   37.81   4
  -5   6   0  213.07   35.71   3
   5   6   0  245.55   38.15   4
  -5   6  -2  800.57   63.91   1
  -5  -6   2  822.04   64.06   3
  -5  -6   2  828.54   55.27   2
   5  -6  -2  716.17   60.96   4
  -5   6  -2  827.62   57.49   3
   5   6   2  860.14   65.28   4
   5   6  -2  927.30   65.15   4
  -5  -6  -2  761.73   65.32   1
   5  -6   2  831.59   61.08   4
  -5  -6  -2  847.10   44.06   3
  -5   6   2  823.28   67.12   3
  -5  -6   4  604.05   48.01   2
  -5   6  -4  571.67   69.07   1
  -5  -6   4  731.65   74.29   3
  -5   6  -4  581.01   49.11   3
   5   6  -4  669.98   64.84   4
  -5  -6  -4  561.78   65.94   1
   5  -6   4  666.01   62.70   4
  -5   6   4  651.65   70.40   3
  -5  -6   6  345.00   61.79   3
  -5   6  -6  341.52   63.33   1
  -5  -6   6  316.04   41.18   2
  -5  -6  -6  299.44   59.10   1
  -5   6   6  254.13   56.28   3
  -5   6  -8   91.09   51.61   1
  -5  -6   8   99.54   48.56   3
  -5  -6  -8  136.65   54.08   1
  -5   6   8   90.54   47.01   3
   5  -7  -1  693.17   61.87   4
  -5  -7   1  643.64   52.84   1
  -5  -7   1  640.77   52.33   3
  -5   7  -1  575.07   50.22   1
  -5   7  -1  618.88   57.74   3
   5   7   1  681.98   63.29   4
   5   7  -1  617.51   58.54   4
  -5   7   1  529.16   57.35   3
  -5  -7  -1  674.97   42.74   3
   5  -7   1  669.97   59.82   4
  -5  -7  -1  628.96   55.91   1
  -5   7   1  682.62   41.50   1
  -5  -7   3  599.80   46.70   2
  -5  -7   3  575.28   63.97   3
  -5   7  -3  571.97   53.45   3
  -5   7  -3  514.43   59.56   1
  -5   7   3  528.05   60.40   3
   5  -7   3  575.79   55.05   4
   5   7  -3  551.97   57.51   4
  -5  -7  -3  452.54   59.15   1
  -5  -7   5  307.18   57.22   3
  -5  -7   5  271.83   38.61   2
  -5   7  -5  265.99   53.52   1
  -5   7   5  323.95   52.34   3
   5  -7   5  358.40   49.60   4
  -5  -7  -5  231.67   49.78   1
  -5   7  -7  218.74   60.22   1
  -5  -7   7  308.52   62.71   3
  -5  -7  -7  302.37   62.29   1
  -5   7   7  230.97   55.97   3
  -5   7  -9   52.33   51.46   1
  -5  -7   9   49.82   47.24   3
  -5   7   9   19.93   42.68   3
  -5  -7  -9  161.29   58.43   1
  -5   8   0   48.64   20.95   1
  -5   8   0   39.21   25.26   3
   5   8   0   55.46   24.99   4
  -5  -8   0   55.03   24.62   1
  -5  -8   0   15.19   17.43   3
   5  -8   0   47.95   23.77   4
  -5  -8   2  126.56   33.84   3
  -5   8  -2  157.03   33.74   3
   5  -8  -2  137.59   32.23   4
  -5  -8   2  169.94   30.73   2
  -5   8  -2  198.62   36.71   1
  -5  -8  -2  189.58   20.08   3
  -5  -8  -2  192.34   38.05   1
   5   8  -2  248.69   37.47   4
   5  -8   2  126.09   29.34   4
  -5   8   2  149.12   38.31   3
  -5   8  -4  -36.55   19.11   3
  -5  -8   4   17.60   30.80   3
  -5  -8   4   -9.97   20.40   2
  -5   8  -4   65.44   35.92   1
   5  -8   4   26.59   23.87   4
   5   8  -4   29.96   25.72   4
  -5  -8  -4   31.49   32.79   1
  -5   8   4   26.25   29.19   3
  -5  -8   6  272.85   57.16   3
  -5  -8   6  242.42   40.56   2
  -5   8  -6  282.97   61.00   1
   5  -8   6  375.85   51.48   4
  -5   8   6  184.88   50.10   3
  -5  -8  -6  255.77   56.72   1
  -5  -8   8  222.13   60.05   3
  -5   8  -8  128.63   55.41   1
  -5  -8  -8  139.68   54.67   1
  -5   8   8  157.65   52.66   3
  -5  -9   1  266.98   38.34   3
   5  -9  -1  305.15   28.20   2
  -5   9  -1  210.98   35.79   1
  -5   9  -1  282.43   41.13   3
   5   9   1  249.61   41.39   4
   5  -9  -1  353.97   44.37   4
   5  -9   1  254.14   38.24   4
   5   9  -1  301.01   41.79   4
  -5  -9  -1  304.64   31.15   3
  -5  -9  -1  249.79   40.71   1
  -5   9   1  261.21   42.96   3
  -5   9  -3  189.06   40.41   1
  -5   9  -3  185.69   35.83   3
  -5  -9   3  193.06   33.06   2
  -5  -9  -3  205.97   42.37   1
   5   9  -3  188.74   35.77   4
  -5   9   3  188.49   43.58   3
   5  -9   3  219.62   36.13   4
  -5   9  -5  143.45   46.04   1
  -5  -9   5  319.31   41.95   2
  -5   9   5  199.30   50.55   3
  -5  -9  -5  273.34   53.76   1
   5  -9   5  227.06   40.65   4
  -5  -9   7   64.36   39.75   3
  -5   9  -7  110.99   49.00   1
  -5   9   7   91.47   47.10   3
  -5  -9  -7  181.88   54.38   1
   5  -9   7  149.70   41.29   4
   5 -10   0    0.62   19.81   4
   5  10   0    0.65   21.06   4
  -5  10   0   51.87   26.21   3
  -5 -10   0   -8.70   20.37   1
  -5 -10   0  -15.02   15.52   3
  -5  10  -2  118.01   32.00   1
  -5 -10   2  165.62   32.38   2
  -5  10  -2   76.79   29.35   3
  -5 -10  -2  148.43   36.64   1
   5  10  -2  130.36   31.45   4
  -5  10   2   92.05   32.50   3
  -5 -10  -2  125.35   16.83   3
   5 -10   2  102.66   28.52   4
  -5  10  -4  174.52   36.26   3
  -5 -10   4  153.90   34.97   2
  -5  10  -4  168.85   43.77   1
   5 -10   4  162.09   33.49   4
   5  10  -4  141.48   35.14   4
  -5 -10  -4  182.12   44.93   1
  -5  10   4  195.19   47.26   3
  -5 -10   6   10.55   26.74   2
  -5  10  -6   42.14   39.00   1
  -5 -10  -6   31.24   34.02   1
  -5  10   6  -17.48   31.79   3
   5 -10   6   13.60   28.81   4
  -5 -10   8   84.74   49.68   3
  -5  10  -8  -49.80   44.06   1
  -5  10   8    2.27   40.58   3
  -5 -10  -8    2.26   40.89   1
  -5  11  -1  953.05   70.89   3
  -5 -11   1 1009.25   70.95   2
   5 -11  -1  979.49   69.61   4
   5 -11  -1 1033.22   54.51   2
  -5  11  -1 1018.24   69.20   1
   5  11   1  924.06   71.92   4
  -5 -11  -1  998.77   56.34   3
  -5 -11  -1  910.09   73.50   1
   5 -11   1  893.95   63.63   4
   5  11  -1  969.16   68.28   4
  -5  11   1  951.79   73.04   3
  -5  11  -3  315.68   51.36   1
  -5  11  -3  383.73   50.00   3
  -5 -11   3  322.55   44.35   2
   5  11  -3  415.51   49.60   4
   5 -11   3  354.32   44.15   4
  -5 -11  -3  373.81   52.86   1
  -5  11   3  324.79   52.86   3
  -5  11  -5  235.04   55.74   1
  -5 -11   5  396.02   50.01   2
   5 -11   5  312.09   43.94   4
  -5 -11  -5  281.05   58.15   1
  -5  11   5  303.77   59.49   3
  -5 -11   7  290.26   51.48   2
  -5  11  -7  272.68   66.06   1
  -5  11   7  307.82   64.51   3
   5 -11   7  259.63   46.35   4
  -5 -11  -7  163.69   58.95   1
  -5 -12   0 1626.07   98.41   1
   5 -12   0 1622.05   84.12   2
   5 -12   0 1545.25   89.85   4
   5  12   0 1603.44   94.03   4
  -5  12   0 1569.88   97.12   3
  -5  12  -2  740.09   69.09   3
  -5  12  -2  655.78   64.96   1
  -5 -12   2  530.65   58.37   2
   5 -12   2  691.94   55.30   4
   5  12  -2  734.62   58.62   4
  -5  12   2  661.80   69.67   3
  -5 -12  -2  724.07   72.14   1
  -5 -12  -2  657.72   37.38   3
  -5  12  -4  389.36   59.53   1
  -5  12  -4  574.62   60.30   3
  -5 -12   4  538.35   59.09   2
  -5 -12  -4  465.41   66.00   1
   5  12  -4  583.85   58.70   4
   5 -12   4  456.56   50.26   4
  -5  12   4  356.16   58.19   3
  -5 -12   6  215.50   44.23   2
  -5  12  -6  190.41   54.46   1
  -5  12   6  225.30   55.34   3
  -5 -12  -6  182.88   51.87   1
   5 -12   6  172.17   38.25   4
  -5 -12   8  226.78   64.44   3
  -5  12  -8  138.30   57.59   1
  -5 -12  -8  194.20   63.97   1
  -5  12   8  137.82   52.45   3
   5 -13  -1  966.33   54.06   2
  -5 -13   1  872.89   68.11   2
   5  13   1  774.63   72.36   4
  -5  13  -1  940.65   70.92   3
   5 -13   1  887.27   63.19   4
   5 -13   1  882.02   64.67   2
  -5 -13  -1  837.21   54.59   3
   5  13  -1 1049.29   69.39   4
  -5  13   1  937.67   73.02   3
  -5 -13  -1  972.73   75.02   1
  -5 -13   3 1616.88   97.59   2
  -5  13  -3 1504.41   98.32   3
  -5 -13  -3 1558.29  106.72   1
  -5  13   3 1663.93  106.72   3
   5 -13   3 1492.41   86.38   4
   5  13  -3 1597.88   92.48   4
  -5  13  -5  250.60   55.02   1
  -5 -13   5  229.29   43.72   2
  -5  13  -5  238.25   45.10   3
  -5  13   5  254.71   54.76   3
   5 -13   5  261.52   41.67   4
  -5 -13  -5  295.37   56.23   1
  -5 -13   7  -19.73   31.88   2
  -5  13  -7  -39.09   42.51   1
  -5 -13  -7  -12.89   36.64   1
  -5  13   7  -10.63   37.48   3
  -5  14   0   24.74   29.63   3
   5 -14   0   18.96   20.43   2
   5 -14   0   14.19   21.11   4
   5  14   0   -0.59   22.91   4
  -5 -14   2  240.47   43.39   2
  -5  14  -2  254.79   46.49   3
   5 -14  -2  184.13   21.61   2
  -5  14   2  222.76   44.11   3
   5  14  -2  226.74   40.04   4
  -5 -14  -2  262.15   25.06   3
   5 -14   2  228.03   35.98   4
   5 -14   2  214.72   40.57   2
  -5 -14  -2  208.82   45.21   1
  -5 -14   4    6.48   29.04   2
  -5  14  -4  113.69   34.05   3
   5  14  -4   80.57   28.76   4
  -5  14   4  120.81   43.29   3
  -5 -14  -4   61.91   37.58   1
   5 -14   4   48.31   26.26   4
  -5 -14   6   25.43   33.12   2
  -5 -14  -6  -43.36   33.42   1
  -5  14   6   -6.78   37.46   3
   5 -14   6   28.72   25.17   4
  -5 -14  -8  -30.82   38.47   1
  -5  14   8  -33.86   40.03   3
   5  15   1  192.68   40.31   4
   5 -15  -1  186.43   28.76   2
  -5  15  -1  200.41   42.80   3
  -5 -15   1  181.20   40.67   2
   5 -15   1  246.05   37.71   4
   5  15  -1  204.82   38.93   4
   5 -15   1  255.96   38.56   2
  -5 -15  -1  216.41   44.00   1
  -5  15   1  158.45   38.84   3
  -5  15  -3  250.16   48.12   3
  -5 -15   3  302.00   49.29   2
  -5 -15  -3  252.04   50.53   1
   5 -15   3  397.41   53.90   2
  -5  15   3  150.86   44.67   3
   5 -15   3  304.21   40.36   4
   5  15  -3  376.95   48.91   4
  -5 -15   5  446.54   57.26   2
  -5  15  -5  297.50   50.57   3
  -5  15   5  450.65   68.97   3
  -5 -15  -5  387.67   67.06   1
   5 -15   5  410.63   46.70   4
  -5 -15   7   35.64   35.25   2
   5 -15   7   87.81   49.17   2
  -5  15   7   68.32   48.03   3
  -5 -15  -7   83.98   46.43   1
   5 -16   0  698.93   52.17   2
  -5 -16   0  609.59   68.75   2
  -5  16   0  542.24   67.01   3
   5  16   0  563.75   60.64   4
  -5  16  -2   -0.96   28.55   3
  -5 -16   2   15.53   30.65   2
   5 -16   2   73.28   31.75   2
   5  16  -2   39.45   27.23   4
  -5  16   2  -22.32   28.18   3
  -5 -16  -2   40.48   32.11   1
   5 -16   2   47.37   23.52   4
  -5  16  -4   54.81   36.38   3
  -5 -16   4   93.32   38.32   2
   5 -16   4  170.34   32.30   4
  -5  16   4  129.78   44.64   3
   5  16  -4  142.68   33.82   4
   5 -16   4  159.67   45.18   2
  -5 -16  -4  131.32   41.58   1
  -5 -16   6    3.03   32.95   2
   5 -16   6   59.45   40.89   2
  -5 -16  -6   32.63   44.86   1
  -5  16   6   22.74   42.27   3
   5 -16   8   12.66   45.76   2
  -5 -16  -8  -13.82   44.24   1
  -5  16   8  -29.57   41.88   3
   5 -17  -1  107.78   25.60   2
  -5 -17   1   76.19   32.18   2
  -5  17  -1  102.02   37.21   3
  -5 -17  -1   94.69   38.24   1
  -5  17   1  -20.38   29.90   3
   5 -17   1   22.98   24.32   4
   5  17  -1   43.67   26.69   4
   5 -17   1  128.44   33.99   2
  -5  17  -3  445.98   63.12   3
  -5 -17   3  439.07   62.69   2
  -5  17   3  474.14   65.23   3
   5 -17   3  506.86   49.86   4
  -5 -17  -3  475.60   66.23   1
   5 -17   3  600.39   67.89   2
   5  17  -3  474.69   54.98   4
  -5  17  -5  316.39   55.29   3
  -5 -17   5  289.46   52.85   2
   5 -17   5  233.29   55.17   2
  -5 -17  -5  188.13   56.21   1
  -5  17   5  249.12   56.04   3
  -5 -17   7   68.61   41.46   2
  -5 -17  -7   34.11   45.50   1
   5 -17   7   92.86   51.36   2
  -5  17   7  116.01   50.92   3
   5  18   0  360.78   49.40   4
  -5  18   0  250.42   49.83   3
   5 -18   0  318.68   41.90   2
  -5 -18   0  203.68   47.64   2
  -5  18  -2   91.56   39.31   3
  -5 -18   2  248.38   49.90   2
  -5 -18  -2  108.58   42.30   1
  -5  18   2  210.80   47.63   3
   5 -18   2  202.26   41.41   2
   5  18  -2  214.47   39.06   4
   5 -18   2  192.27   34.68   4
  -5  18  -4   -6.58   29.77   3
  -5 -18   4   15.51   36.37   2
   5 -18   4   32.60   32.09   2
  -5 -18  -4   65.00   37.15   1
  -5  18   4   38.20   38.41   3
   5  18  -4   -8.71   23.58   4
   5 -18   4   34.04   22.51   4
  -5 -18   6   20.70   36.84   2
  -5 -18  -6   99.72   48.27   1
  -5  18   6   56.25   44.46   3
   5 -18   6   61.97   43.47   2
  -5 -19   1  150.46   41.95   2
   5 -19  -1  274.56   37.33   2
  -5  19  -1  224.43   49.84   3
   5  19  -1  250.94   41.26   4
   5 -19   1  178.22   38.75   2
  -5 -19  -1  215.24   48.49   1
  -5  19   1  154.15   43.80   3
  -5 -19   3 1023.13   87.84   2
  -5  19  -3 1043.51   84.20   3
  -5  19   3 1083.52   90.41   3
  -5 -19  -3  955.17   99.00   1
   5 -19   3 1077.65   66.94   4
   5  19  -3  936.88   70.37   4
   5 -19   3 1037.38   85.75   2
  -5 -19   5  355.10   59.31   2
  -5  19  -5  265.41   54.60   3
  -5 -19  -5  321.57   62.49   1
  -5  19   5  416.96   71.15   3
   5 -19   5  345.65   63.70   2
  -5 -19   7   19.52   38.76   2
   5 -19   7   28.65   42.04   2
  -5  19   7  -59.48   35.78   3
  -5 -19  -7  -53.67   37.55   1
  -5 -20   0  648.87   77.40   2
   5 -20   0  809.74   63.87   2
  -5  20   0  694.55   79.53   3
   5  20   0  835.98   67.52   4
  -5 -20   2   26.72   33.18   2
  -5  20  -2   20.42   33.14   3
  -5  20   2   13.46   34.79   3
  -5 -20  -2   59.11   36.84   1
   5 -20   2   87.78   34.60   2
   5  20  -2   -1.42   26.36   4
  -5  20  -4  179.63   50.05   3
  -5 -20   4  120.68   47.28   2
  -5  20   4   32.49   38.23   3
   5 -20   4  102.33   38.15   2
  -5 -20  -4  101.17   44.68   1
  -5 -20   6   92.82   44.40   2
   5 -20   6   58.22   42.56   2
  -5 -20  -6   17.53   42.24   1
  -5  20   6   14.82   42.51   3
  -5  21  -1  423.04   65.42   3
  -5 -21   1  451.71   67.26   2
   5 -21  -1  456.54   49.89   2
  -5 -21  -1  432.99   65.92   1
  -5  21   1  468.42   66.40   3
   5 -21   1  412.50   55.41   2
   5  21  -1  454.30   54.50   4
  -5 -21   3  457.08   66.88   2
  -5  21  -3  447.47   65.10   3
  -5 -21  -3  355.74   65.67   1
   5 -21   3  463.38   65.33   2
   5  21  -3  355.75   47.84   4
  -5  21   3  348.83   63.82   3
  -5 -21   5  182.40   51.73   2
  -5  21   5  148.17   51.51   3
  -5 -21  -5  312.49   65.80   1
   5 -21   5  231.66   57.53   2
   5 -22   0    5.49   26.47   2
  -5  22   0   -4.35   30.97   3
   5  22   0  -12.96   25.60   4
  -5 -22   0  -14.93   31.13   2
  -5  22  -2  240.62   53.90   3
  -5 -22   2  158.17   47.64   2
  -5  22   2  206.12   52.55   3
   5  22  -2  126.42   35.79   4
  -5 -22  -2  226.88   53.49   1
   5 -22   2  177.26   44.74   2
  -5 -22   4   88.10   44.09   2
  -5  22  -4    5.02   35.52   3
   5 -22   4   59.27   41.76   2
  -5  22   4   16.22   40.20   3
  -5 -22  -4   -3.30   34.55   1
  -5 -22   6  153.21   47.83   2
   5 -22   6  139.54   51.37   2
  -5 -22  -6   73.01   50.51   1
  -5  22   6   23.00   42.73   3
  -5  23  -1  177.26   50.75   3
  -5 -23   1  115.34   42.93   2
   5  23  -1  167.06   37.25   4
  -5  23   1   90.16   42.99   3
   5 -23   1  100.84   39.74   2
  -5 -23   3  482.45   70.85   2
  -5  23  -3  492.49   71.24   3
  -5 -23  -3  485.20   74.24   1
  -5  23   3  346.92   62.44   3
   5 -23   3  534.80   72.44   2
  -5 -23   5   39.76   42.30   2
   5 -23   5  127.66   52.98   2
  -5 -23  -5  171.34   54.15   1
  -5  23   5  148.93   52.72   3
   5 -24   0   27.19   30.58   2
   5  24   0   -5.77   29.27   4
  -5 -24   0  -13.98   33.72   2
  -5  24   0   25.48   40.70   3
  -5 -24   2  -17.22   36.74   2
  -5  24  -2   56.27   41.21   3
   5 -24   2   26.19   32.57   2
  -5  24   2   43.06   40.65   3
  -5 -24  -2   47.96   42.83   1
  -5  24  -4  100.39   44.96   3
  -5 -24   4   -0.11   38.05   2
  -5 -24  -4   10.26   39.47   1
   5 -24   4   65.25   41.95   2
  -5  24   4  120.83   52.90   3
  -5  24   6  107.25   57.86   3
  -5 -24  -6  -30.47   40.57   1
   5  25   1  238.77   45.49   4
  -5 -25   1   26.20   38.21   2
  -5  25  -1  205.00   52.92   3
  -5  25   1  210.75   55.15   3
   5  25  -1  117.50   35.90   4
   5 -25   1  229.69   46.54   2
  -5 -25   3  169.23   54.86   2
  -5  25  -3  290.41   60.98   3
   5 -25   3  138.38   47.68   2
  -5  25   3  251.71   61.75   3
  -5 -25  -3  285.08   64.35   1
  -5 -25   5   -6.77   38.37   2
  -5  25   5  116.14   55.41   3
   5 -25   5   59.07   41.66   2
  -5 -25  -5   23.03   45.01   1
  -5 -26   0   43.61   38.02   2
   5 -26   0    5.54   29.12   2
  -5  26   0   20.80   41.02   3
   5  26   0  -14.76   29.03   4
  -5 -26   2  221.38   60.27   2
  -5  26  -2  173.81   53.24   3
   5 -26   2   99.04   45.85   2
  -5  26   2  105.45   48.93   3
  -5 -26  -2  236.46   59.71   1
  -5  26  -4  138.62   50.63   3
  -5 -26   4  115.32   53.04   2
  -5 -26  -4  100.00   49.90   1
   5 -26   4   64.05   44.53   2
  -5  26   4   93.14   55.18   3
  -5  27  -1   99.10   46.09   3
   5  27   1  157.58   44.40   4
  -5 -27   1  209.46   54.53   2
   5 -27   1  168.46   47.12   2
  -5  27   1  138.59   55.68   3
  -5 -27   3   90.41   51.88   2
  -5  27  -3   55.54   44.50   3
   5 -27   3   75.45   42.83   2
  -5 -27  -3  110.97   47.71   1
  -5  27   3   98.17   49.50   3
  -5  28   0   38.49   41.01   3
  -5 -28   0  -16.67   32.55   2
  -5  28  -2  -16.74   39.72   3
  -5 -28   2   23.53   43.91   2
  -5 -28  -2  -44.45   34.29   1
   5 -28   2   55.60   41.08   2
  -5  28   2   60.12   50.83   3
  -5 -28   4   49.00   45.61   2
  -5  28  -4   45.47   46.49   3
  -5  28   4   49.79   49.01   3
  -5 -28  -4   50.27   47.20   1
   5 -28   4   71.55   43.12   2
   5  29   1   27.84   38.00   4
  -5  29  -1    3.06   42.93   3
  -5 -29   1  -14.40   34.66   2
   5 -29   1   30.06   38.62   2
  -5  29   1    5.20   43.99   3
  -5 -29   3  166.57   56.64   2
  -5  29  -3  171.13   56.69   3
  -5  29   3  168.38   59.69   3
   5 -29   3  104.54   49.89   2
  -5 -29  -3  203.66   59.25   1
  -5 -30   0   48.59   46.90   2
  -5  30   0  136.96   52.32   3
  -5 -30   2  103.14   53.00   2
  -5  30  -2  172.58   55.72   3
   5 -30   2  116.15   49.90   2
  -5 -30  -2  111.95   55.35   1
  -5  30   2  119.78   55.13   3
  -5  31  -1  111.29   52.17   3
  -5 -31   1  212.80   59.33   2
  -5  31   1   79.41   54.92   3
   5 -31   1   78.37   44.51   2
   6   0   0    8.32   23.25   4
  -6   0   0   19.40   20.13   1
  -6   0   0   37.36   22.34   3
  -6   0   2 1573.29   99.20   3
   6   0   2 1509.80   96.98   4
  -6   0  -2 1660.47  102.64   1
   6   0  -2 1665.45  100.04   4
  -6   0   2 1517.97   80.50   1
  -6   0  -2 1727.25   85.97   3
   6   0   4 2601.09  138.42   4
  -6   0  -4 2385.66  147.75   1
  -6   0   4 2473.15  141.67   3
  -6   0  -4 2580.88  113.75   3
  -6   0   6  243.92   55.31   3
  -6   0  -6  136.48   51.75   1
  -6   0   8   50.45   44.89   3
  -6   0  -8  186.97   61.94   1
   6  -1  -1   43.89   28.45   4
  -6  -1   1   33.34   19.74   1
  -6  -1   1   35.32   25.49   3
  -6   1  -1   18.30   21.28   3
   6   1   1   20.96   25.58   4
  -6   1  -1    5.84   22.72   1
   6  -1   1   10.54   24.27   4
  -6  -1  -1   39.64   25.87   1
  -6  -1  -1   63.82   22.86   3
   6   1  -1   44.11   26.53   4
  -6   1   1   77.18   20.86   1
  -6   1   1   53.45   29.80   3
  -6   1  -3  201.66   30.76   3
   6   1   3  180.64   41.23   4
  -6  -1   3  248.05   45.14   3
   6  -1  -3  245.06   44.25   4
  -6  -1   3  253.43   27.37   1
  -6   1  -3  258.30   48.33   1
  -6   1   3  163.82   43.08   3
   6   1  -3  202.43   41.34   4
   6  -1   3  177.46   41.43   4
  -6  -1  -3  235.41   46.40   1
  -6  -1  -3  228.00   29.28   3
  -6   1  -5   81.96   39.48   1
  -6  -1   5   46.35   35.79   3
   6  -1   5   22.62   33.31   4
  -6  -1  -5   46.54   40.52   1
  -6   1   5   34.82   37.14   3
  -6   1  -7   52.37   50.78   1
  -6  -1   7   85.92   44.84   3
  -6   1   7   28.05   42.53   3
  -6  -1  -7   47.46   44.03   1
  -6  -2   0  270.50   38.58   3
   6   2   0  259.48   41.67   4
  -6   2   0  299.54   41.94   3
  -6  -2   0  318.44   40.78   1
   6  -2   0  235.96   42.08   4
  -6   2   0  205.51   34.21   1
   6  -2  -2  615.51   64.80   4
  -6  -2   2  750.77   50.50   1
  -6  -2   2  723.95   69.33   3
   6   2   2  706.54   69.53   4
  -6   2  -2  693.30   52.76   3
  -6   2  -2  659.84   66.59   1
   6   2  -2  654.80   65.82   4
   6  -2   2  595.12   64.53   4
  -6   2   2  714.50   70.12   3
  -6  -2  -2  713.01   69.16   1
  -6   2   2  696.80   43.39   1
  -6  -2  -2  654.39   47.29   3
  -6   2  -4  102.24   41.00   1
  -6   2  -4  174.04   27.39   3
  -6  -2   4  106.51   38.74   3
   6   2   4  144.96   40.33   4
  -6  -2  -4  181.90   47.28   1
   6  -2   4  147.79   40.71   4
  -6   2   4  157.93   45.88   3
  -6   2  -6  151.53   51.64   1
  -6  -2   6  293.57   59.47   3
  -6   2   6  185.88   53.28   3
   6  -2   6  183.71   44.83   4
  -6  -2  -6   99.35   47.61   1
  -6   2  -8   18.76   48.29   1
  -6  -2   8  126.35   52.68   3
  -6  -2  -8   -4.36   47.41   1
  -6   2   8   63.49   44.67   3
   6   3   1  165.04   36.56   4
  -6   3  -1   59.82   28.18   1
  -6  -3   1  184.97   31.32   1
   6  -3  -1  112.81   34.12   4
  -6   3  -1  112.65   30.05   3
  -6  -3   1  129.82   32.14   3
  -6   3   1  143.97   26.07   1
  -6  -3  -1  143.98   27.79   3
  -6   3   1   99.19   32.31   3
  -6  -3  -1  119.37   32.83   1
   6  -3   1  121.06   33.76   4
   6   3  -1  146.78   36.14   4
   6  -3  -3  109.12   34.58   4
  -6   3  -3  104.51   37.29   1
  -6   3  -3  132.93   28.34   3
  -6  -3   3   45.43   30.41   3
   6   3   3   77.00   35.33   4
  -6  -3   3  146.92   25.68   1
  -6  -3  -3  141.02   21.84   3
   6  -3   3  102.33   34.84   4
   6   3  -3   83.15   33.23   4
  -6  -3  -3  184.60   42.41   1
  -6   3   3  160.57   41.08   3
  -6  -3   5  208.66   50.02   3
  -6   3  -5  229.70   55.65   1
  -6  -3  -5  277.52   55.60   1
   6  -3   5  161.36   45.07   4
  -6   3   5  231.99   51.22   3
  -6   3  -7  107.16   51.08   1
  -6  -3   7  117.64   48.80   3
  -6  -3  -7  180.20   56.51   1
  -6   3   7   91.76   47.18   3
   6   4   0  273.47   43.28   4
   6  -4   0  286.67   44.25   4
  -6  -4   0  228.03   35.16   3
  -6   4   0  229.80   32.96   1
  -6   4   0  196.43   37.93   3
  -6  -4   0  241.75   38.35   1
  -6  -4   2  572.59   61.47   3
  -6   4  -2  614.34   56.44   3
  -6  -4   2  557.39   51.24   1
   6  -4  -2  653.09   66.97   4
   6   4   2  448.49   59.46   4
  -6   4  -2  609.79   63.22   1
   6   4  -2  627.09   64.80   4
  -6  -4  -2  568.54   64.47   1
  -6   4   2  567.14   64.88   3
  -6   4   2  598.59   36.90   1
   6  -4   2  617.66   62.76   4
  -6  -4  -2  594.23   41.52   3
  -6   4  -4  864.07   59.75   3
  -6  -4   4  969.34   82.20   3
  -6   4  -4 1051.39   87.08   1
  -6   4   4  958.20   92.22   3
   6   4  -4  996.67   77.71   4
   6  -4   4 1037.11   79.11   4
  -6  -4  -4  864.83   89.23   1
  -6   4  -6  284.70   61.14   1
  -6  -4   6  264.68   58.15   3
  -6   4   6   88.27   46.70   3
   6  -4   6  190.56   48.88   4
  -6  -4  -6  199.54   54.75   1
  -6   4  -8   88.97   54.25   1
  -6  -4   8   -5.15   42.55   3
  -6   4   8   -6.89   41.94   3
  -6  -4  -8   61.77   49.23   1
  -6  -5   1  614.52   52.35   1
  -6   5  -1  542.48   55.48   3
  -6  -5   1  547.05   56.18   3
   6  -5  -1  520.42   58.88   4
  -6   5  -1  559.11   54.70   1
   6   5   1  486.76   58.51   4
  -6   5   1  597.87   41.90   1
  -6  -5  -1  540.30   60.15   1
   6   5  -1  460.42   57.95   4
  -6  -5  -1  500.54   42.29   3
  -6   5   1  536.68   60.10   3
   6  -5   1  479.99   56.69   4
  -6   5  -3  244.45   46.67   1
   6  -5  -3  192.89   42.75   4
  -6  -5   3  165.18   41.69   3
   6   5   3  259.20   48.62   4
  -6   5  -3  225.44   37.26   3
  -6  -5   3  246.08   34.56   1
  -6   5   3  207.62   48.03   3
   6  -5   3  149.96   37.61   4
  -6  -5  -3  223.30   45.16   1
   6   5  -3  187.44   42.35   4
  -6   5  -5   90.03   40.72   1
  -6  -5   5   31.25   35.81   3
  -6   5   5   57.65   40.76   3
   6  -5   5   36.33   33.15   4
  -6  -5  -5   73.40   43.94   1
  -6   5  -7   12.18   41.31   1
  -6  -5   7    9.40   40.72   3
  -6   5   7   38.25   42.17   3
   6  -5   7   17.51   36.43   4
  -6  -5  -7   27.91   46.05   1
   6   6   0   53.43   28.21   4
   6  -6   0   33.59   26.74   4
  -6   6   0   26.61   25.33   3
  -6  -6   0   54.60   22.95   3
  -6  -6   0   81.67   28.56   1
  -6   6   0   47.52   23.25   1
   6  -6  -2  496.07   59.04   4
  -6  -6   2  402.08   53.47   3
  -6   6  -2  536.59   53.24   3
   6   6   2  393.16   54.67   4
  -6  -6   2  439.61   47.14   1
  -6   6  -2  478.06   55.63   1
  -6  -6  -2  599.71   65.30   1
   6  -6   2  407.80   52.60   4
  -6  -6  -2  493.52   35.41   3
  -6   6   2  409.79   57.04   3
   6   6  -2  453.77   56.07   4
  -6  -6   4 1019.14   83.96   3
  -6  -6   4  936.74   63.25   2
  -6   6  -4  919.06   65.89   3
  -6   6  -4 1279.13   93.30   1
   6  -6   4 1124.62   78.96   4
  -6  -6  -4  979.69   84.48   1
   6   6  -4 1089.79   81.05   4
  -6   6   4  974.91   95.85   3
  -6   6  -6  204.84   59.28   1
  -6  -6   6  328.99   62.97   3
   6  -6   6  304.18   54.53   4
  -6  -6  -6  267.10   63.21   1
  -6   6   6  393.91   65.98   3
  -6  -6   8  154.07   57.40   3
  -6   6  -8  155.54   63.90   1
  -6  -6  -8  308.85   70.87   1
   6  -6   8  165.35   51.97   4
  -6   6   8  180.16   57.46   3
   6  -7  -1  -20.36   20.88   4
  -6  -7   1   23.45   25.24   3
   6   7   1   38.27   29.05   4
  -6   7  -1   21.35   22.79   1
  -6   7  -1   39.02   27.57   3
  -6  -7   1   12.68   23.94   1
  -6   7   1    3.56   16.44   1
  -6  -7  -1    3.42   26.22   1
   6  -7   1   43.64   26.72   4
  -6   7   1   32.95   27.06   3
  -6  -7  -1   42.87   20.44   3
   6   7  -1   11.40   25.24   4
  -6   7  -3   77.29   36.05   1
  -6   7  -3   22.85   27.22   3
  -6  -7   3   -4.10   26.00   3
   6   7   3   41.04   33.28   4
  -6   7   3   28.78   28.62   3
  -6  -7  -3   33.46   31.59   1
   6   7  -3   51.22   30.04   4
   6  -7   3   23.88   26.21   4
  -6  -7   5   32.58   36.15   3
  -6   7  -5  141.86   48.44   1
  -6  -7  -5   87.35   43.06   1
   6  -7   5   36.50   33.62   4
  -6   7   5   92.19   43.63   3
  -6  -7   7   35.54   43.51   3
  -6   7  -7  -10.86   42.00   1
  -6   7   7   58.63   43.81   3
  -6  -7  -7  -16.46   38.84   1
   6  -7   7   -6.94   32.86   4
   6  -8   0  958.22   73.73   4
  -6   8   0 1029.88   64.99   1
   6   8   0  997.06   73.46   4
  -6   8   0  863.54   70.17   3
  -6  -8   0 1045.08   72.70   1
  -6  -8   0 1017.37   65.33   3
  -6   8  -2  267.18   43.29   1
  -6   8  -2  196.05   38.13   3
  -6  -8   2  271.93   40.86   1
  -6  -8   2  223.49   42.54   3
   6  -8  -2  245.01   45.83   4
   6   8   2  273.86   48.46   4
   6   8  -2  286.51   47.19   4
   6  -8   2  265.54   44.64   4
  -6   8   2  334.08   52.71   3
  -6  -8  -2  235.58   26.25   3
  -6  -8  -2  275.97   50.42   1
  -6  -8   4  107.02   29.19   2
  -6   8  -4  160.05   44.35   1
  -6   8  -4  103.21   32.01   3
  -6  -8   4  141.44   42.04   3
  -6  -8  -4   66.03   37.26   1
   6  -8   4  100.66   34.08   4
   6   8  -4  157.26   38.63   4
  -6   8   4   74.18   39.44   3
  -6   8  -6  479.46   80.08   1
  -6  -8   6  505.46   76.79   3
  -6   8   6  473.03   75.88   3
   6  -8   6  586.88   67.26   4
  -6  -8  -6  535.57   77.44   1
  -6  -8   8  145.65   56.38   3
  -6   8  -8  249.42   70.48   1
  -6   8   8  151.18   57.88   3
  -6  -8  -8  198.30   67.01   1
   6  -8   8  174.44   51.06   4
  -6   9  -1  675.22   56.31   1
  -6   9  -1  600.93   62.64   3
   6  -9  -1  581.90   40.22   2
   6  -9  -1  606.62   63.55   4
  -6  -9   1  634.46   60.85   3
  -6  -9   1  600.54   61.12   1
   6   9   1  496.53   60.61   4
   6   9  -1  648.12   64.53   4
   6  -9   1  669.48   65.54   4
  -6  -9  -1  563.07   64.13   1
  -6  -9  -1  585.32   44.69   3
  -6   9   1  653.18   68.03   3
  -6  -9   3  246.31   49.43   3
  -6   9  -3  186.50   45.88   1
  -6   9  -3  181.33   40.29   3
  -6  -9   3  287.92   41.53   2
   6   9  -3  252.64   46.59   4
   6  -9   3  313.81   46.44   4
  -6   9   3  230.95   50.31   3
  -6  -9  -3  267.12   52.98   1
  -6  -9   5  340.74   46.62   2
  -6  -9   5  333.99   62.50   3
  -6   9  -5  293.99   45.51   3
  -6   9  -5  395.40   67.27   1
  -6   9   5  292.22   60.15   3
  -6  -9  -5  391.24   64.33   1
   6  -9   5  392.18   53.68   4
  -6   9  -7  168.90   58.17   1
  -6  -9   7  248.00   62.44   3
  -6  -9  -7  266.91   64.14   1
   6  -9   7  278.81   54.36   4
  -6   9   7  260.03   64.04   3
  -6  10   0  514.91   58.92   3
  -6 -10   0  457.49   56.15   1
   6  10   0  477.18   57.47   4
  -6 -10   0  491.69   50.06   3
   6 -10   0  475.47   56.79   4
  -6  10  -2 1216.74   83.86   1
   6  10   2 1082.06   83.83   4
  -6  10  -2 1297.02   84.35   3
  -6 -10   2 1134.53   81.53   3
  -6 -10  -2 1038.49   85.44   1
   6 -10   2 1196.66   79.20   4
  -6  10   2  947.81   82.45   3
   6  10  -2 1362.79   85.97   4
  -6 -10  -2 1160.82   60.25   3
  -6  10  -4  524.81   69.83   1
  -6 -10   4  644.70   76.06   3
  -6  10  -4  510.48   58.01   3
  -6 -10   4  576.14   57.61   2
  -6 -10  -4  495.68   69.79   1
   6  10  -4  467.54   60.70   4
  -6  10   4  479.84   68.88   3
   6 -10   4  566.49   61.24   4
  -6 -10   6   80.87   43.85   3
  -6  10  -6   55.20   42.63   1
   6 -10   6   25.86   34.29   4
  -6 -10  -6    8.65   39.05   1
  -6  10   6   78.60   45.63   3
  -6 -10   8   22.21   45.76   3
  -6  10  -8   86.44   59.52   1
  -6  10   8   33.45   46.23   3
  -6 -10  -8   49.99   48.49   1
   6 -11  -1  327.85   32.35   2
  -6  11  -1  285.08   42.65   1
  -6  11  -1  314.97   50.18   3
  -6 -11   1  298.66   44.80   3
   6  11   1  408.05   56.26   4
  -6 -11   1  431.30   53.05   1
   6 -11  -1  277.37   47.70   4
  -6 -11  -1  312.57   35.67   3
  -6  11   1  278.90   50.11   3
   6  11  -1  335.54   49.01   4
  -6 -11  -1  452.04   57.41   1
   6 -11   1  392.87   51.06   4
  -6  11  -3   17.12   32.72   1
  -6  11  -3   58.72   32.54   3
  -6 -11   3   55.51   27.79   2
  -6 -11   3   57.22   36.17   3
   6  11  -3   62.64   31.54   4
  -6 -11  -3    2.12   30.09   1
  -6  11   3   24.31   36.73   3
   6 -11   3    6.90   26.76   4
  -6  11  -5   27.04   27.04   3
  -6 -11   5   -5.99   24.64   2
  -6  11  -5   13.72   38.34   1
  -6 -11   5  -31.09   32.73   3
  -6  11   5  -25.46   29.42   3
  -6 -11  -5  -38.53   31.97   1
   6 -11   5   16.02   27.81   4
  -6 -11   7  -13.43   37.31   3
  -6  11  -7   50.78   50.56   1
   6 -11   7   -3.67   31.73   4
  -6 -11  -7   70.78   49.62   1
  -6  11   7   60.79   47.24   3
   6  12   0  535.92   60.80   4
  -6 -12   0  489.20   50.53   3
  -6 -12   0  561.24   63.01   1
   6 -12   0  503.50   58.94   4
  -6  12   0  459.07   60.65   3
   6 -12   0  532.51   50.26   2
  -6  12  -2  133.47   38.45   3
  -6  12  -2  185.71   42.66   1
   6  12   2  149.55   42.49   4
  -6 -12   2  250.96   44.76   3
  -6 -12   2  160.96   37.14   2
  -6  12   2   59.98   34.58   3
   6  12  -2  156.39   37.60   4
   6 -12   2  193.09   37.66   4
  -6 -12  -2  122.71   40.13   1
  -6  12  -4   78.13   41.12   1
  -6  12  -4  109.30   36.40   3
  -6 -12   4   62.87   32.08   2
  -6 -12   4   11.78   33.88   3
   6 -12   4  171.31   37.98   4
   6  12  -4  230.84   43.52   4
  -6 -12  -4  122.41   44.46   1
  -6  12   4  105.25   44.61   3
  -6 -12   6  105.20   48.52   3
  -6  12  -6  212.62   56.36   1
   6 -12   6   94.36   37.78   4
  -6 -12  -6  100.68   46.65   1
  -6  12   6   63.02   45.26   3
   6 -13  -1   20.76   27.42   4
  -6 -13   1    1.45   25.50   1
   6  13   1   15.90   30.36   4
  -6  13  -1   13.31   29.56   3
   6 -13  -1   11.58   16.77   2
  -6 -13   1   52.57   27.36   3
   6 -13   1    1.30   22.09   2
   6  13  -1   45.35   30.02   4
  -6 -13  -1  -28.43   25.14   1
   6 -13   1  -21.25   23.41   4
  -6 -13  -1    7.13   18.52   3
  -6  13   1  -21.29   27.66   3
  -6  13  -3  203.47   42.96   3
  -6 -13   3  218.90   40.49   2
  -6  13  -3  186.61   46.05   1
   6 -13   3  140.45   35.09   4
  -6 -13  -3  177.29   47.42   1
  -6  13   3  213.89   51.27   3
   6  13  -3   87.92   34.34   4
  -6  13  -5   56.52   41.49   1
  -6 -13   5   -1.32   29.80   2
  -6  13  -5   17.96   31.11   3
  -6 -13   5   38.61   39.45   3
  -6  13   5  -21.01   34.97   3
   6 -13   5   68.28   31.78   4
  -6 -13  -5   42.30   41.87   1
  -6 -13   7   51.27   44.74   3
  -6  13  -7   74.80   54.34   1
  -6 -13  -7   23.98   46.92   1
  -6  13   7   60.75   47.05   3
  -6  14   0  889.33   77.55   3
   6  14   0  993.72   77.59   4
   6 -14   0  955.78   73.91   4
  -6 -14   0 1031.70   67.87   3
   6 -14   0  935.47   63.08   2
  -6 -14   0  910.84   86.93   1
  -6  14  -2  279.76   51.87   3
   6  14   2  331.20   51.54   4
  -6 -14   2  290.42   46.62   2
   6 -14   2  244.50   41.00   4
  -6  14   2  284.52   53.65   3
   6 -14   2  184.69   40.81   2
   6  14  -2  184.38   41.14   4
  -6 -14  -2  190.14   47.60   1
  -6  14  -4  112.78   44.42   1
  -6  14  -4  180.55   42.39   3
  -6 -14   4  119.48   37.16   2
  -6  14   4  213.99   52.95   3
   6  14  -4  135.72   37.77   4
   6 -14   4  134.82   36.87   4
  -6 -14  -4  150.66   48.97   1
  -6 -14   6  290.53   53.72   2
  -6  14  -6  361.32   71.00   1
  -6 -14   6  202.58   59.67   3
  -6 -14  -6  410.42   71.43   1
  -6  14   6  212.91   60.18   3
   6  15   1   66.80   37.26   4
  -6  15  -1  154.20   42.42   3
  -6  15   1  222.77   49.91   3
   6  15  -1  103.37   35.97   4
  -6 -15  -1  122.32   37.94   1
  -6 -15  -1  104.96   26.15   3
   6 -15   1  109.19   32.67   4
   6 -15   1  162.19   34.76   2
  -6 -15   3  308.98   51.07   2
  -6  15  -3  332.70   54.89   3
   6 -15   3  261.86   49.21   2
  -6 -15  -3  275.07   57.93   1
   6  15  -3  348.63   51.67   4
   6 -15   3  340.60   46.61   4
  -6  15   3  348.79   58.54   3
  -6  15  -5   67.96   36.83   3
  -6 -15   5   51.23   35.46   2
  -6 -15  -5   75.04   40.76   1
   6 -15   5   55.62   30.23   4
  -6  15   5   98.11   49.27   3
  -6 -15   7  124.81   58.66   3
  -6 -15  -7   71.04   45.39   1
  -6  15   7   98.53   53.25   3
  -6  16   0   73.42   37.92   3
   6 -16   0   -4.28   23.91   4
   6  16   0   10.61   29.34   4
   6 -16   0    2.95   20.40   2
  -6 -16   0   13.28   24.47   3
  -6 -16   0   23.17   31.95   1
   6  16   2  532.70   66.59   4
  -6  16  -2  387.44   60.50   3
  -6 -16   2  536.68   64.22   2
  -6 -16  -2  437.54   65.35   1
  -6  16   2  430.49   64.25   3
   6 -16   2  423.37   52.67   4
   6 -16   2  484.36   58.97   2
   6  16  -2  501.60   58.52   4
  -6  16  -4  222.31   48.29   3
  -6 -16   4  255.37   50.60   2
   6 -16   4  379.29   59.92   2
   6  16  -4  174.27   40.39   4
   6 -16   4  309.72   45.74   4
  -6 -16  -4  259.38   57.26   1
  -6  16   4  154.18   51.49   3
  -6 -16   6  -52.25   30.62   2
  -6  16   6   20.96   42.81   3
  -6 -16  -6   61.49   46.13   1
   6 -16   6    2.01   38.48   2
  -6  17  -1  -31.10   28.60   3
  -6 -17   1   -8.32   27.12   2
   6  17   1  -41.69   27.87   4
   6  17  -1   30.35   29.01   4
  -6  17   1   23.87   36.16   3
  -6 -17  -1   75.33   34.77   1
   6 -17   1   48.41   28.39   4
   6 -17   1   -6.64   21.59   2
  -6  17  -3   10.23   31.17   3
  -6 -17   3    4.44   30.51   2
  -6  17   3   50.60   39.57   3
  -6 -17  -3  -14.17   33.55   1
   6  17  -3    5.68   28.76   4
   6 -17   3   27.31   26.60   4
   6 -17   3   52.44   33.00   2
  -6  17  -5   79.60   41.49   3
  -6 -17   5   59.71   40.52   2
  -6 -17  -5   49.57   43.02   1
  -6  17   5   57.05   43.74   3
   6 -17   5   36.70   40.67   2
   6 -17   7   52.37   48.19   2
  -6  17   7  -19.67   42.51   3
  -6 -17  -7    6.10   47.11   1
  -6 -18   0  976.55   88.17   1
   6  18   0 1063.28   82.42   4
   6 -18   0 1115.21   72.58   2
  -6  18   0 1104.81   89.38   3
   6  18   2  550.90   68.78   4
  -6 -18   2  659.11   72.99   2
  -6  18  -2  525.89   70.40   3
  -6 -18  -2  390.70   66.35   1
   6 -18   2  519.03   57.59   4
   6  18  -2  500.90   60.92   4
   6 -18   2  530.92   64.02   2
  -6  18   2  617.08   76.26   3
  -6 -18   4  166.76   47.56   2
  -6  18  -4  146.50   46.66   3
  -6 -18  -4  129.15   49.28   1
   6  18  -4  194.44   40.25   4
   6 -18   4  127.43   44.57   2
  -6  18   4  146.29   53.45   3
   6 -18   4  213.93   38.99   4
  -6 -18   6  434.01   67.79   2
  -6 -18  -6  580.70   88.24   1
   6 -18   6  551.82   86.05   2
  -6  18   6  582.36   84.24   3
   6  19   1   88.18   39.75   4
  -6 -19   1   15.75   35.15   2
  -6  19  -1   70.21   40.91   3
   6  19  -1  108.39   35.58   4
  -6 -19  -1  121.33   44.04   1
  -6  19   1  138.31   49.02   3
   6 -19   1   98.17   32.74   2
  -6  19  -3   20.15   36.05   3
  -6 -19   3   13.74   32.20   2
  -6 -19  -3    3.89   34.13   1
   6 -19   3   23.01   24.15   4
   6  19  -3   16.55   28.12   4
  -6  19   3   62.08   42.85   3
   6 -19   3  -15.89   28.09   2
  -6  19  -5   37.93   37.33   3
  -6 -19   5  -22.94   34.47   2
   6 -19   5   15.44   33.57   2
  -6  19   5  -65.99   37.83   3
  -6 -19  -5   14.91   41.68   1
  -6 -20   0  133.57   45.09   1
   6  20   0  110.19   36.10   4
  -6  20   0   43.09   40.40   3
   6 -20   0   99.14   33.14   2
  -6 -20   2  199.04   50.40   2
   6  20   2  166.33   45.10   4
  -6  20  -2  144.26   50.65   3
  -6 -20  -2  106.83   42.97   1
   6 -20   2  163.01   43.36   2
  -6  20   2  148.34   48.57   3
   6  20  -2  110.25   39.20   4
  -6  20  -4   25.99   39.47   3
  -6 -20   4   22.82   38.72   2
   6 -20   4   56.19   39.28   2
  -6  20   4   94.05   48.75   3
  -6 -20  -4   61.11   46.16   1
  -6 -20   6  223.37   55.20   2
   6 -20   6  107.03   53.40   2
  -6  20   6  188.90   63.78   3
  -6 -20  -6  265.08   65.65   1
   6  21   1   76.75   37.61   4
  -6  21  -1   78.05   42.75   3
  -6 -21   1   45.40   38.03   2
   6  21  -1   84.64   35.82   4
  -6 -21  -1   -1.14   35.95   1
  -6  21   1   15.95   38.17   3
   6 -21   1   61.71   30.01   2
  -6  21  -3   56.93   40.43   3
  -6 -21   3   40.80   38.59   2
  -6  21   3   21.56   43.69   3
  -6 -21  -3   20.94   38.60   1
   6  21  -3  -30.87   27.47   4
   6 -21   3    8.93   32.13   2
  -6 -21   5   38.71   41.16   2
  -6  21  -5   95.94   43.76   3
  -6 -21  -5   24.29   48.65   1
   6 -21   5   69.21   42.09   2
  -6  21   5   55.75   45.53   3
  -6  22   0  488.29   73.26   3
   6  22   0  418.04   58.76   4
  -6 -22   2  174.61   48.22   2
   6  22   2  284.22   57.04   4
  -6  22  -2  278.11   60.49   3
  -6 -22  -2  146.73   50.48   1
   6 -22   2  223.42   48.11   2
   6  22  -2  285.46   48.25   4
  -6  22   2  191.21   57.09   3
  -6  22  -4  -21.42   34.53   3
  -6 -22   4   25.77   39.01   2
  -6  22   4  -47.29   37.48   3
  -6 -22  -4   69.98   45.24   1
   6 -22   4   69.38   40.79   2
   6  23   1    7.97   33.27   4
  -6 -23   1   18.90   39.99   2
  -6  23  -1   40.77   42.49   3
   6  23  -1  -10.85   27.47   4
   6 -23   1   24.41   33.64   2
  -6 -23  -1    7.88   39.54   1
  -6  23   1   -8.24   33.30   3
  -6 -23   3   44.11   40.66   2
  -6  23  -3  122.32   45.45   3
  -6  23   3   35.77   45.19   3
   6 -23   3  107.58   41.77   2
  -6 -23  -3  105.78   49.06   1
  -6  23  -5  141.77   49.25   3
  -6 -23   5   43.08   45.27   2
  -6 -23  -5   45.18   46.85   1
  -6  23   5   43.01   52.09   3
   6 -23   5   76.77   44.01   2
   6  24   0  841.84   82.46   4
  -6  24   0  886.02   97.97   3
  -6  24  -2  105.17   49.67   3
  -6 -24   2  269.95   58.31   2
   6  24   2  231.00   53.86   4
   6 -24   2  198.95   50.18   2
  -6  24   2  126.46   54.43   3
  -6 -24  -2  178.59   52.57   1
  -6 -24   4  122.90   50.91   2
  -6  24  -4   75.17   42.85   3
   6 -24   4    7.23   35.86   2
  -6 -24  -4   60.86   48.32   1
  -6  24   4    0.68   47.64   3
  -6 -25   1   -1.00   39.64   2
  -6  25  -1  -53.53   34.53   3
   6  25   1   11.27   33.46   4
  -6 -25  -1   -2.82   40.42   1
  -6  25   1    2.81   40.60   3
   6 -25   1    5.99   33.22   2
   6  25  -1    4.32   30.80   4
  -6 -25   3   19.86   42.44   2
  -6  25  -3   42.96   40.55   3
  -6  25   3   27.13   45.28   3
   6 -25   3   68.38   41.29   2
  -6 -25  -3   52.57   44.68   1
   6  26   0  100.00   40.56   4
  -6  26   0   63.93   47.02   3
  -6  26  -2   88.59   49.65   3
  -6 -26   2  116.41   47.03   2
   6  26   2   82.80   43.07   4
  -6  26   2    1.81   44.73   3
  -6 -26  -2  101.21   49.60   1
   6 -26   2   29.00   38.25   2
  -6 -27   1  215.25   58.88   2
  -6  27  -1  182.99   55.11   3
   6  27   1   89.01   43.28   4
  -6 -27  -1  170.36   59.33   1
  -6  27   1   85.12   55.34   3
  -6  27  -3   97.33   49.84   3
  -6 -27   3   50.74   43.91   2
  -6  27   3   67.13   52.00   3
   6 -27   3   60.01   42.46   2
  -6 -27  -3   -9.08   45.51   1
  -6  28   0  263.71   65.83   3
  -6 -28   2  236.97   61.54   2
   6  28   2  157.62   51.53   4
  -6  28  -2  229.00   61.06   3
  -6 -28  -2  204.33   61.87   1
  -6  28   2  181.43   63.67   3
  -7   0   0   -1.72   24.49   1
   7   0   0   -5.40   24.61   4
  -7   0   0   -3.36   24.03   3
  -7   0   2   -0.72   19.10   1
  -7   0  -2    0.56   29.45   1
  -7   0  -2  -13.20   21.46   3
   7   0  -2   16.73   29.09   4
   7   0   2  -24.94   28.28   4
  -7   0   2   -7.79   25.26   3
  -7   0  -4  -23.66   32.92   1
  -7   0   4    6.84   34.06   3
   7   0   4   17.45   34.39   4
  -7   0  -6  -16.07   39.96   1
   7   0   6  -13.44   35.90   4
  -7   0   6   32.93   42.04   3
  -7  -1   1  140.04   30.49   1
   7   1   1   89.98   37.12   4
  -7   1  -1   58.04   28.26   3
   7  -1  -1   82.58   35.69   4
  -7   1  -1  103.69   34.24   1
  -7  -1   1  144.99   37.79   3
   7  -1   1  115.17   37.85   4
  -7  -1  -1   79.40   32.72   1
  -7  -1  -1  101.96   29.54   3
  -7   1   1  164.40   30.99   1
   7   1  -1   94.90   37.55   4
  -7   1   1   40.68   32.19   3
   7   1   3  699.85   77.93   4
  -7  -1   3  727.14   80.32   3
  -7   1  -3  732.12   81.11   1
   7  -1  -3  798.61   81.72   4
  -7   1  -3  696.19   55.30   3
   7   1  -3  834.23   82.60   4
   7  -1   3  688.47   76.10   4
  -7   1   3  733.20   79.31   3
  -7  -1  -3  790.30   83.12   1
  -7   1  -5  412.51   71.25   1
  -7  -1   5  323.51   64.27   3
   7   1   5  349.71   63.97   4
  -7   1   5  480.44   72.11   3
   7  -1   5  301.09   59.72   4
  -7  -1  -5  315.84   65.32   1
  -7  -1   7   51.98   45.76   3
  -7   1  -7   14.57   45.95   1
   7   1   7   15.63   43.51   4
   7  -1   7  -12.09   38.89   4
  -7   1   7   58.89   44.04   3
  -7  -1  -7   20.31   42.59   1
   7  -2   0  -15.46   27.78   4
   7   2   0   15.11   29.59   4
  -7   2   0   27.34   26.13   3
  -7  -2   0   16.84   24.32   1
  -7   2   0   30.59   23.83   1
  -7  -2   0  -47.92   21.43   3
  -7  -2   2  107.24   26.77   1
  -7   2  -2   51.01   27.31   3
  -7  -2   2  111.91   36.47   3
   7   2   2  132.40   40.25   4
  -7   2  -2  141.65   39.70   1
   7  -2  -2   62.92   35.54   4
  -7   2   2   62.43   33.71   3
  -7  -2  -2   92.86   37.30   1
   7  -2   2  107.70   37.07   4
  -7  -2  -2   94.52   26.01   3
   7   2  -2  136.25   40.95   4
  -7  -2   4   57.59   40.58   3
   7   2   4   71.76   38.41   4
  -7   2  -4   83.85   42.24   1
  -7   2   4    8.99   34.22   3
  -7  -2  -4  120.37   43.77   1
   7  -2   4   42.13   38.62   4
   7   2  -4   38.51   37.99   4
   7   2   6   43.86   40.38   4
  -7   2  -6  103.18   52.38   1
  -7  -2   6  108.58   46.34   3
   7  -2   6  -10.89   33.10   4
  -7  -2  -6   67.89   48.41   1
  -7   2   6   82.43   45.64   3
   7   3   1  299.30   51.92   4
  -7  -3   1  312.73   44.77   1
  -7   3  -1  439.15   51.04   3
  -7  -3   1  328.92   48.51   3
  -7   3  -1  470.06   54.92   1
   7  -3  -1  544.14   65.28   4
  -7  -3  -1  392.00   53.59   1
  -7   3   1  339.79   39.22   1
   7  -3   1  256.50   49.83   4
  -7  -3  -1  470.71   48.94   3
  -7   3   1  380.70   54.48   3
   7   3  -1  366.05   53.93   4
  -7  -3   3 1582.23  108.33   3
   7   3   3 1648.04  110.37   4
   7  -3  -3 1618.76  108.56   4
  -7   3  -3 1830.50  115.25   1
  -7   3  -3 1668.41   93.19   3
  -7   3   3 1620.91  112.22   3
   7  -3   3 1531.87  104.55   4
   7   3  -3 1594.98  106.89   4
  -7  -3  -3 1625.78  114.95   1
  -7  -3   5  514.01   73.96   3
   7   3   5  510.84   72.82   4
  -7   3  -5  370.56   71.15   1
  -7   3   5  473.01   71.24   3
   7  -3   5  446.35   66.98   4
  -7  -3  -5  473.56   75.88   1
  -7  -3   7   23.42   45.57   3
  -7   3  -7  -27.51   44.28   1
  -7   3   7   40.05   45.09   3
   7  -3   7   82.53   46.41   4
  -7  -3  -7  122.74   52.63   1
  -7  -4   0  327.67   48.24   1
  -7   4   0  378.20   50.75   3
  -7  -4   0  366.88   47.44   3
  -7   4   0  369.24   44.75   1
   7  -4   0  255.89   48.14   4
   7   4   0  386.73   55.07   4
  -7  -4   2   53.41   25.15   1
  -7   4  -2   62.47   29.74   3
   7  -4  -2  -13.15   27.80   4
  -7  -4   2  -15.24   24.70   3
  -7   4  -2   41.92   30.16   1
   7   4   2    0.06   32.43   4
  -7   4   2   55.68   34.49   3
  -7  -4  -2   61.72   23.06   3
  -7  -4  -2   26.87   33.99   1
   7  -4   2   -4.82   29.09   4
   7   4  -2    0.52   31.09   4
  -7  -4   4   30.80   35.27   3
   7   4   4   17.07   37.57   4
  -7   4  -4    2.06   33.93   1
   7   4  -4    1.11   32.82   4
  -7  -4  -4   12.05   38.06   1
  -7   4   4   30.00   36.34   3
   7  -4   4   38.52   34.09   4
  -7  -4   6   -5.24   36.45   3
  -7   4  -6  -28.88   38.96   1
  -7   4   6   76.53   45.92   3
   7  -4   6   14.44   35.47   4
  -7  -4  -6  -57.29   33.63   1
  -7   5  -1  391.34   51.56   3
  -7   5  -1  440.61   54.83   1
   7  -5  -1  499.50   62.00   4
  -7  -5   1  427.46   51.68   1
   7   5   1  444.85   60.54   4
  -7  -5   1  403.83   54.48   3
  -7   5   1  413.99   58.01   3
  -7   5   1  436.01   42.47   1
   7   5  -1  445.67   61.57   4
  -7  -5  -1  361.11   52.06   1
   7  -5   1  365.12   56.59   4
  -7  -5  -1  527.40   49.66   3
  -7   5  -3  164.54   37.07   3
  -7   5  -3   65.34   37.97   1
   7  -5  -3   99.47   40.09   4
   7   5   3  120.18   42.49   4
  -7  -5   3   43.26   27.83   1
  -7  -5   3   68.50   38.18   3
  -7  -5  -3  174.09   43.23   1
  -7   5   3   34.91   36.09   3
   7  -5   3   43.31   32.79   4
   7   5  -3  105.16   36.53   4
  -7  -5   5  130.31   45.69   3
  -7   5  -5  176.25   54.11   1
   7   5   5   69.49   46.28   4
  -7  -5  -5  160.49   52.06   1
   7  -5   5  141.56   44.38   4
  -7   5   5   28.56   41.11   3
  -7   5  -7  181.75   63.71   1
  -7  -5   7  181.36   59.14   3
  -7  -5  -7   81.17   53.12   1
   7  -5   7  139.51   51.84   4
  -7   5   7  153.99   54.12   3
  -7   6   0   12.10   29.85   3
  -7  -6   0   59.36   31.09   1
  -7  -6   0   35.54   25.92   3
  -7   6   0   49.77   25.65   1
   7   6   0   79.58   35.21   4
   7  -6   0   52.87   32.53   4
  -7  -6   2   98.02   34.18   3
   7   6   2  113.15   38.27   4
   7  -6  -2   68.65   34.38   4
  -7   6  -2   57.60   30.11   3
  -7  -6   2   33.25   26.10   1
  -7   6  -2   62.62   31.79   1
   7  -6   2  116.03   37.10   4
  -7  -6  -2   44.28   36.06   1
   7   6  -2  -30.47   23.03   4
  -7   6   2   68.07   36.48   3
   7   6   4   67.35   39.74   4
  -7   6  -4   55.95   27.75   3
  -7  -6   4   51.35   36.82   3
  -7   6  -4   56.01   42.63   1
   7   6  -4   27.31   32.69   4
  -7  -6  -4   16.66   34.94   1
   7  -6   4   47.87   35.29   4
  -7   6   4   10.30   35.57   3
  -7   6  -6  -11.55   40.51   1
  -7  -6   6    6.13   40.31   3
  -7  -6  -6   42.47   44.33   1
  -7   6   6  -15.43   39.51   3
   7  -6   6   18.61   36.17   4
   7  -7  -1  439.79   61.92   4
   7   7   1  406.94   60.33   4
  -7  -7   1  381.55   52.51   3
  -7  -7   1  455.24   56.80   1
  -7   7  -1  573.15   60.12   1
  -7   7  -1  486.57   58.72   3
   7  -7   1  580.07   66.18   4
   7   7  -1  382.92   58.85   4
  -7  -7  -1  562.68   51.18   3
  -7  -7  -1  535.36   63.24   1
  -7   7   1  437.26   59.65   3
  -7  -7   3  737.08   61.13   1
  -7  -7   3  783.02   81.49   3
  -7   7  -3  803.80   66.61   3
   7   7   3  724.29   81.03   4
  -7   7  -3  773.18   82.00   1
  -7  -7  -3  773.01   83.69   1
   7   7  -3  912.64   85.96   4
   7  -7   3  701.14   75.03   4
  -7   7   3  855.12   89.01   3
  -7   7  -5  482.02   76.97   1
  -7  -7   5  536.41   77.88   3
   7  -7   5  579.87   68.76   4
  -7   7   5  618.86   82.75   3
  -7  -7  -5  465.84   74.99   1
  -7   7  -7  -50.92   46.99   1
  -7  -7   7   -4.71   41.66   3
  -7  -7  -7   -6.53   43.69   1
   7  -7   7   22.43   38.32   4
  -7   7   7   -6.70   42.16   3
  -7   8   0   63.08   24.93   1
   7   8   0   13.42   30.28   4
  -7  -8   0   57.94   28.44   3
  -7  -8   0  108.82   36.10   1
   7  -8   0   57.28   34.20   4
  -7   8   0   85.85   34.75   3
   7   8   2  107.64   39.35   4
   7  -8  -2  104.57   38.68   4
  -7  -8   2   -7.32   25.74   3
  -7   8  -2    5.14   29.06   1
  -7  -8   2   32.56   28.51   1
  -7   8  -2    8.07   28.38   3
  -7  -8  -2   34.48   32.07   1
  -7   8   2   44.58   34.85   3
   7  -8   2    2.52   27.00   4
   7   8  -2   23.71   30.29   4
  -7  -8   4  100.36   44.56   3
  -7   8  -4   61.96   29.24   3
  -7   8  -4   90.23   41.97   1
   7   8   4    9.22   36.85   4
   7   8  -4   -8.25   29.15   4
   7  -8   4   59.53   37.42   4
  -7  -8  -4  116.49   42.69   1
  -7   8   4   -0.44   38.85   3
  -7  -8   6  187.40   56.20   3
  -7   8  -6  190.53   60.01   1
   7  -8   6   93.34   41.54   4
  -7   8   6  170.95   54.49   3
  -7  -8  -6  170.89   54.79   1
  -7   9  -1  421.92   50.43   1
  -7  -9   1  348.80   51.61   1
  -7   9  -1  332.07   52.10   3
   7   9   1  337.15   55.07   4
  -7  -9   1  283.46   46.53   3
   7  -9  -1  311.16   53.53   4
  -7  -9  -1  376.67   56.24   1
  -7   9   1  307.09   53.03   3
   7  -9   1  259.45   50.05   4
   7   9  -1  348.14   56.55   4
  -7  -9  -1  335.69   40.09   3
  -7   9  -3  226.96   47.47   3
  -7   9  -3  243.56   52.99   1
   7   9   3  220.22   52.06   4
  -7  -9   3  329.08   47.07   1
  -7  -9   3  183.31   46.55   3
  -7   9   3  207.72   50.39   3
  -7  -9  -3  271.46   54.27   1
   7   9  -3  209.63   46.43   4
   7  -9   3  281.54   50.60   4
  -7  -9   5  122.95   48.78   3
  -7   9  -5   80.10   49.02   1
  -7  -9  -5  -33.47   33.30   1
  -7   9   5   87.02   48.72   3
   7  -9   5   81.98   37.22   4
  -7   9  -7  150.22   56.01   1
  -7  -9   7   83.56   52.55   3
  -7   9   7   45.39   47.65   3
  -7  -9  -7   43.05   50.08   1
   7  -9   7  197.51   50.38   4
  -7 -10   0   35.07   31.70   1
  -7  10   0   71.13   35.80   3
  -7  10   0  109.62   31.71   1
   7 -10   0  144.96   40.77   4
   7  10   0   16.46   30.87   4
  -7 -10   0  112.23   31.62   3
   7 -10  -2  147.30   44.72   4
   7  10   2  192.48   49.04   4
  -7  10  -2  209.78   44.52   3
  -7 -10   2  196.37   42.88   3
  -7  10  -2  255.70   47.42   1
  -7 -10   2  212.39   42.13   1
  -7  10   2  194.90   48.67   3
   7  10  -2   90.36   38.05   4
   7 -10   2  179.91   43.31   4
  -7 -10  -2  168.05   46.48   1
  -7  10  -4   13.82   27.66   3
  -7 -10   4  -10.98   32.74   3
  -7  10  -4   85.12   43.92   1
   7  10   4   23.00   39.04   4
  -7 -10  -4  -29.66   35.42   1
  -7  10   4    1.00   36.76   3
   7 -10   4   26.85   30.67   4
   7  10  -4   -3.22   29.19   4
  -7  10  -6   38.78   46.39   1
  -7 -10   6   31.68   40.58   3
   7 -10   6   23.25   34.59   4
  -7  10   6    2.10   42.98   3
  -7 -10  -6  -82.79   41.31   1
  -7 -11   1  631.07   65.18   3
   7 -11  -1  639.91   72.29   4
  -7 -11   1  644.09   70.36   1
  -7  11  -1  589.79   63.94   1
  -7  11  -1  631.67   71.55   3
   7  11   1  641.41   72.50   4
  -7  11   1  558.50   70.58   3
  -7 -11  -1  651.08   74.36   1
   7  11  -1  598.91   69.61   4
   7 -11   1  674.68   71.95   4
  -7 -11   3   -0.45   28.91   1
  -7 -11   3  -13.01   26.81   3
  -7  11  -3   42.14   33.23   3
  -7  11  -3   30.67   36.25   1
   7  11   3  -17.25   30.72   4
  -7 -11  -3   47.48   38.12   1
   7  11  -3    4.34   30.69   4
   7 -11   3   10.49   29.96   4
  -7  11   3    5.75   34.87   3
  -7 -11   5  267.85   58.44   3
  -7  11  -5  235.93   63.62   1
  -7  11  -5  293.99   48.62   3
   7 -11   5  315.37   52.04   4
  -7 -11  -5  301.95   65.07   1
  -7  11   5  224.72   59.76   3
  -7 -11   7  468.47   83.80   3
  -7 -11  -7  375.77   77.45   1
  -7  11   7  370.28   78.34   3
   7 -12   0   73.33   26.70   2
   7 -12   0  103.21   35.72   4
  -7 -12   0  136.51   33.87   3
   7  12   0  144.54   42.53   4
  -7 -12   0   84.48   37.30   1
  -7  12   0  108.25   40.78   3
  -7 -12   2   84.59   36.02   3
  -7  12  -2  139.63   42.29   1
  -7 -12   2  110.24   39.51   1
   7  12   2  138.40   46.63   4
  -7  12  -2  154.50   41.92   3
   7 -12   2  115.80   37.02   4
   7  12  -2   85.44   38.31   4
  -7  12   2   36.51   35.75   3
  -7 -12  -2   89.10   38.89   1
  -7  12  -4   20.66   29.37   3
   7  12   4   20.88   37.33   4
  -7 -12   4    4.92   33.96   3
  -7  12  -4    6.29   38.58   1
  -7 -12   4   -1.15   27.60   2
   7  12  -4  -58.51   24.41   4
  -7  12   4  -12.45   35.42   3
  -7 -12  -4  -13.25   32.17   1
   7 -12   4    6.52   28.71   4
  -7 -12   6   37.47   45.02   3
  -7  12  -6   25.79   45.90   1
  -7  12   6   48.20   45.21   3
  -7 -12  -6   75.70   50.64   1
   7 -12   6   34.16   34.29   4
  -7 -13   1   88.05   36.13   1
   7 -13  -1  156.86   43.23   4
   7  13   1   52.50   36.50   4
  -7 -13   1   54.07   29.71   3
  -7  13  -1  113.06   41.96   3
  -7 -13  -1   42.14   36.04   1
   7  13  -1   76.08   35.39   4
  -7  13   1   21.73   37.46   3
   7 -13   1  118.04   32.84   2
   7 -13   1   63.83   32.50   4
  -7  13  -3  401.40   60.65   3
  -7  13  -3  319.09   58.20   1
  -7 -13   3  428.77   64.16   3
   7  13   3  382.54   66.58   4
  -7 -13  -3  383.33   66.44   1
   7  13  -3  432.22   60.83   4
   7 -13   3  455.02   59.77   4
  -7  13   3  352.74   64.40   3
  -7  13  -5  243.05   48.10   3
  -7 -13   5  251.23   61.04   3
  -7  13  -5  292.02   64.07   1
  -7 -13  -5  271.18   62.65   1
   7 -13   5  307.60   51.97   4
  -7  13   5  269.22   62.22   3
   7  14   0   19.86   31.44   4
   7 -14   0   43.74   33.45   4
  -7 -14   0  -29.03   28.85   1
  -7 -14   0   24.47   25.59   3
  -7  14   0    5.14   32.66   3
  -7 -14   2   16.38   29.88   3
  -7  14  -2   50.69   34.79   3
   7  14   2   31.88   37.60   4
  -7 -14   2   76.85   34.69   1
   7 -14   2   11.88   26.66   2
   7  14  -2   17.17   32.02   4
  -7 -14  -2   50.88   35.51   1
   7 -14   2  -11.75   28.45   4
  -7  14   2  -10.57   34.10   3
  -7 -14   4  154.53   47.38   3
  -7 -14   4   54.24   33.56   2
  -7  14  -4   41.55   41.23   1
  -7  14  -4  101.19   38.44   3
  -7 -14  -4   28.84   41.39   1
  -7  14   4   30.66   43.34   3
   7 -14   4   94.15   33.50   4
   7  14  -4   56.83   36.12   4
  -7 -14   6    5.47   41.47   3
  -7  14  -6   68.91   53.91   1
  -7 -14  -6   21.37   42.60   1
  -7  14   6   43.55   50.08   3
  -7 -15   1  944.54   73.83   3
  -7  15  -1  937.66   90.95   3
  -7 -15   1  944.15   81.63   1
   7  15   1  809.30   85.82   4
  -7 -15  -1  829.68   88.50   1
   7 -15   1  865.86   80.69   4
   7  15  -1  772.42   80.15   4
   7 -15   1  900.51   69.85   2
  -7  15   1  767.23   87.39   3
  -7  15  -3  120.58   43.77   3
  -7 -15   3  -19.74   30.79   3
  -7 -15   3  103.01   37.18   2
   7  15   3   63.89   42.60   4
  -7 -15  -3   75.10   42.84   1
   7  15  -3  118.60   40.67   4
   7 -15   3   92.47   36.19   4
  -7  15   3   64.66   45.51   3
   7 -15   3   71.24   35.49   2
  -7  15  -5  278.93   53.09   3
  -7 -15   5  209.00   59.88   3
  -7  15   5  215.95   60.85   3
  -7 -15  -5  317.60   70.79   1
   7 -15   5  162.00   41.82   4
  -7 -16   0   25.18   24.52   3
  -7 -16   0   -2.48   31.59   1
   7  16   0   55.32   35.97   4
  -7  16   0  -60.09   30.84   3
   7 -16   0   -3.47   27.74   4
  -7 -16   2   16.64   34.61   1
  -7 -16   2   -2.66   28.96   3
   7  16   2    6.50   38.07   4
  -7  16  -2   79.29   39.00   3
   7  16  -2   55.74   33.78   4
  -7 -16  -2   38.93   38.54   1
   7 -16   2   75.17   34.45   4
   7 -16   2   48.02   31.87   2
  -7  16   2  113.93   45.51   3
  -7 -16   4   30.96   40.10   3
  -7 -16   4  104.29   37.84   2
  -7  16  -4   65.23   37.09   3
   7 -16   4   94.81   33.71   4
  -7 -16  -4  -13.19   37.60   1
   7  16  -4   39.82   35.20   4
   7 -16   4  116.93   41.91   2
  -7  16   4   56.53   43.85   3
  -7 -16   6   -1.25   43.28   3
  -7  16   6   -5.78   44.69   3
   7 -16   6    9.18   43.04   2
  -7 -16  -6   -0.39   42.59   1
  -7 -17   1  335.73   63.58   1
  -7 -17   1  447.09   58.58   3
  -7  17  -1  447.09   66.69   3
   7  17   1  315.08   59.33   4
   7  17  -1  312.03   52.22   4
  -7  17   1  365.30   66.23   3
   7 -17   1  359.41   54.76   4
   7 -17   1  380.56   52.38   2
  -7 -17  -1  386.80   62.37   1
   7  17   3   28.31   41.24   4
  -7  17  -3   48.04   40.77   3
  -7 -17   3  -51.45   33.44   3
  -7 -17   3   15.96   33.99   2
  -7 -17  -3   13.49   39.09   1
   7  17  -3  -31.32   30.99   4
   7 -17   3   40.62   36.56   2
   7 -17   3   51.02   33.62   4
  -7  17   3  102.82   45.62   3
  -7 -17   5  154.55   46.21   2
  -7 -17   5  193.92   59.12   3
  -7  17  -5  220.80   52.60   3
  -7 -17  -5  283.59   64.28   1
  -7  17   5  116.66   52.75   3
   7 -17   5  177.49   56.42   2
  -7 -18   0   84.78   39.82   1
  -7  18   0    1.13   36.06   3
   7  18   0   -5.11   30.58   4
  -7 -18   2   -9.97   32.23   3
   7  18   2  -18.34   36.49   4
  -7  18  -2   32.90   37.80   3
  -7  18   2   -4.53   39.87   3
   7 -18   2   77.27   34.37   2
   7  18  -2  112.07   40.00   4
  -7 -18  -2   66.86   40.78   1
   7 -18   2   25.09   26.85   4
  -7 -18   4  -45.02   34.35   3
  -7 -18   4   33.25   35.72   2
  -7  18  -4   33.39   37.05   3
  -7 -18  -4   30.87   43.46   1
   7 -18   4  -65.34   29.22   2
  -7  18   4   20.71   43.86   3
   7  18  -4   24.24   33.49   4
   7 -18   4   -3.66   28.76   4
   7  19   1  165.60   48.29   4
  -7  19  -1  175.84   52.37   3
  -7 -19   1  129.69   48.41   1
  -7 -19   1  144.71   43.22   3
  -7  19   1  229.56   56.14   3
  -7 -19  -1  112.61   46.43   1
   7  19  -1  129.37   40.84   4
  -7  19  -3  158.68   49.64   3
  -7 -19   3   44.60   39.90   2
   7  19   3  122.79   49.34   4
  -7 -19  -3  119.82   51.52   1
   7  19  -3   90.35   39.21   4
   7 -19   3  121.14   36.13   4
  -7  19   3  144.53   52.09   3
   7 -19   3  101.69   41.73   2
  -7 -19   5   51.12   46.95   3
  -7  19  -5   25.69   36.97   3
  -7 -19   5   28.01   40.33   2
   7 -19   5   73.95   42.15   2
  -7  19   5    9.56   48.35   3
  -7 -19  -5   64.02   51.79   1
   7  20   0   44.71   36.15   4
  -7  20   0   36.91   39.47   3
  -7 -20   0  -48.83   28.29   1
  -7 -20   2   26.58   37.21   2
   7  20   2   29.98   38.48   4
  -7  20  -2   54.68   40.75   3
  -7  20   2   28.32   42.12   3
  -7 -20  -2   35.49   44.92   1
   7 -20   2    2.31   30.74   2
   7  20  -2   27.34   33.66   4
   7 -20   2   12.94   29.87   4
  -7 -20   4   40.73   36.27   2
  -7  20  -4  -13.27   37.01   3
  -7  20   4  -24.04   40.52   3
  -7 -20  -4  -39.19   37.93   1
   7 -20   4   17.27   36.18   2
  -7  21  -1  869.33   97.39   3
  -7 -21   1  770.30   91.20   1
   7  21   1  803.71   86.33   4
  -7  21   1  763.49   92.69   3
   7  21  -1  836.85   81.72   4
  -7 -21  -1  676.46   90.56   1
  -7 -21   3  189.79   49.93   2
   7  21   3  -18.40   39.72   4
  -7  21  -3   38.82   42.25   3
   7 -21   3  103.84   42.69   2
   7  21  -3   22.28   34.48   4
  -7 -21  -3   68.14   42.70   1
  -7  21   3   92.72   50.21   3
   7  22   0   33.43   37.78   4
  -7 -22   0    3.63   37.65   1
  -7  22   0  -29.44   36.81   3
  -7  22  -2  -38.93   35.28   3
   7  22   2  -51.35   29.28   4
  -7 -22   2   46.41   38.77   2
   7  22  -2   28.08   34.94   4
  -7  22   2   24.11   44.32   3
   7 -22   2   -9.51   30.56   2
  -7 -22  -2   19.08   41.49   1
  -7  22  -4   -6.00   40.75   3
  -7 -22   4   22.05   37.83   2
  -7 -22  -4   28.31   41.17   1
  -7  22   4  -21.17   44.44   3
   7 -22   4   47.96   42.89   2
  -7  23  -1   48.26   45.78   3
   7  23   1  118.72   45.90   4
  -7 -23   1   91.54   45.98   1
   7  23  -1  123.79   42.86   4
  -7 -23  -1   26.82   41.86   1
  -7  23   1   18.33   42.78   3
   7  23   3  199.42   56.43   4
  -7  23  -3  139.62   51.37   3
  -7 -23   3   48.84   43.04   2
  -7  23   3   70.64   51.29   3
  -7 -23  -3   66.29   50.67   1
   7 -23   3  185.88   50.15   2
   7  24   0   -9.90   34.74   4
  -7  24   0   -2.51   43.19   3
  -7 -24   0    3.94   42.57   1
  -7 -24   2   -1.58   37.85   2
  -7  24  -2   83.50   48.94   3
   7  24   2   92.61   47.85   4
  -7  24   2   87.13   51.28   3
  -7 -24  -2  -37.10   35.99   1
  -7  25  -1  143.35   55.36   3
   7  25   1  119.72   47.84   4
  -7 -25   1  215.44   60.28   1
   7  25  -1  147.26   45.76   4
  -7  25   1   92.66   53.60   3
  -7 -25  -1   73.76   44.25   1
  -7  26   0  -28.92   42.16   3
  -7 -26   0   -7.96   44.22   1
  -8   0   0   80.75   31.54   1
  -8   0   0   13.62   27.85   3
   8   0   0   30.30   32.92   4
  -8   0   2  477.86   65.50   3
   8   0  -2  578.80   74.82   4
  -8   0  -2  519.07   56.63   3
  -8   0  -2  468.31   65.63   1
   8   0   2  362.31   61.82   4
   8   0   4  541.18   75.95   4
  -8   0   4  540.55   76.78   3
  -8   0  -4  511.20   76.04   1
   8   0   6   37.06   46.87   4
  -8   0  -6   25.88   49.25   1
  -8   0   6   30.30   44.40   3
  -8  -1   1   24.50   30.25   1
  -8   1  -1   23.07   26.45   3
  -8   1  -1    6.85   32.06   1
   8   1   1  -14.91   28.63   4
  -8  -1   1  -31.16   27.60   3
   8  -1  -1   28.28   33.33   4
   8  -1   1  -11.64   30.85   4
  -8   1   1  -18.84   27.08   3
  -8  -1  -1    5.75   27.10   3
   8   1  -1   26.48   32.65   4
  -8  -1  -1    7.93   29.72   1
  -8  -1   3    5.13   32.15   3
   8  -1  -3  -25.09   30.84   4
  -8   1  -3   77.90   38.94   1
   8   1   3   25.31   37.70   4
  -8  -1  -3    0.32   32.91   1
  -8   1   3    8.72   35.40   3
   8  -1   3   18.62   35.73   4
   8   1  -3   58.50   38.29   4
  -8   1  -5   55.86   41.56   1
   8   1   5  -12.00   39.85   4
  -8  -1   5   -1.86   37.13   3
   8  -1   5   20.69   36.19   4
  -8  -1  -5  -10.56   41.54   1
  -8   1   5   -0.64   37.68   3
  -8  -2   0  705.22   68.52   1
  -8   2   0  550.48   65.53   3
  -8  -2   0  725.01   69.52   3
  -8   2   0  649.56   64.94   1
   8  -2   0  645.58   76.58   4
   8   2   0  559.07   73.79   4
  -8  -2   2  446.99   62.25   3
   8  -2  -2  363.24   64.27   4
  -8   2  -2  477.40   63.16   1
  -8   2  -2  265.28   46.29   3
   8   2   2  405.40   62.81   4
   8   2  -2  372.06   63.03   4
   8  -2   2  407.85   62.60   4
  -8   2   2  396.88   61.39   3
  -8  -2  -2  258.86   56.43   1
   8   2   4   81.53   44.01   4
  -8   2  -4   32.76   41.96   1
  -8  -2   4   54.83   39.84   3
  -8   2   4    2.45   36.07   3
  -8  -2  -4   68.41   43.69   1
   8   2  -4   99.02   45.20   4
   8  -2   4   38.11   38.66   4
  -8  -2   6  157.40   55.56   3
  -8   2  -6  479.80   84.82   1
   8   2   6  227.68   61.64   4
  -8  -2  -6  435.80   77.62   1
  -8   2   6  335.99   69.18   3
   8  -2   6  360.93   70.67   4
  -8  -3   1   79.02   31.69   1
  -8   3  -1   68.88   33.91   1
   8  -3  -1  152.24   45.03   4
  -8  -3   1   53.44   34.56   3
  -8   3  -1   54.49   31.23   3
   8   3   1   24.73   32.50   4
  -8   3   1   28.60   33.44   3
   8   3  -1   33.50   34.27   4
  -8  -3  -1   76.99   31.58   3
   8  -3   1   44.83   36.29   4
  -8  -3  -1   40.14   32.48   1
   8   3   3   50.44   38.76   4
   8  -3  -3  166.37   49.52   4
  -8  -3   3   54.40   36.34   3
  -8   3  -3  164.18   50.23   1
   8   3  -3  138.18   45.20   4
  -8  -3  -3  111.21   49.78   1
  -8   3   3  126.97   45.98   3
   8  -3   3   62.24   41.39   4
  -8   3  -5   21.11   49.92   1
   8   3   5   29.67   43.23   4
  -8  -3   5   25.26   40.30   3
  -8  -3  -5   19.09   45.56   1
  -8   3   5  -24.08   36.37   3
   8  -3   5   23.90   40.52   4
  -8  -4   0  268.56   47.75   1
   8   4   0  279.04   56.43   4
  -8   4   0  278.20   44.13   1
  -8  -4   0  281.72   45.47   3
   8  -4   0  222.11   50.98   4
  -8   4   0  299.83   50.60   3
   8   4   2   54.51   40.03   4
   8  -4  -2  115.48   41.43   4
  -8  -4   2   33.45   33.10   3
  -8   4  -2   55.78   38.58   1
  -8   4  -2   70.86   32.59   3
  -8  -4  -2   45.47   38.21   1
   8  -4   2   10.48   35.44   4
  -8   4   2  106.75   40.05   3
   8   4  -2   69.00   39.18   4
  -8   4  -4  110.02   47.98   1
   8   4   4  102.46   46.07   4
  -8  -4   4   84.57   41.65   3
  -8  -4  -4   88.01   48.80   1
   8  -4   4   62.27   42.42   4
   8   4  -4  113.94   46.78   4
  -8   4   4   84.98   44.21   3
   8   4   6    3.72   41.82   4
  -8   4  -6   53.06   52.48   1
  -8  -4   6   31.14   41.57   3
   8  -4   6   22.25   42.77   4
  -8  -4  -6   -3.10   47.88   1
  -8   4   6   76.90   52.40   3
   8  -5  -1  159.35   44.06   4
   8   5   1  119.59   41.43   4
  -8  -5   1   42.43   32.04   3
  -8   5  -1   83.39   36.15   1
  -8   5  -1   66.92   33.23   3
  -8  -5   1   91.50   33.83   1
  -8   5   1  127.04   40.50   3
   8  -5   1  100.49   41.01   4
  -8  -5  -1   47.10   35.58   1
  -8  -5  -1  132.15   30.48   3
   8   5  -1   66.16   40.24   4
   8   5   3   81.76   45.37   4
   8  -5  -3  118.47   45.11   4
  -8   5  -3   48.19   32.65   3
  -8  -5   3   75.54   40.04   3
  -8   5  -3   44.87   38.50   1
   8   5  -3   74.74   38.43   4
  -8   5   3   35.56   36.97   3
  -8  -5  -3   95.28   45.26   1
   8  -5   3   82.84   39.37   4
  -8   5  -5   37.24   48.31   1
   8   5   5  118.54   52.19   4
  -8  -5   5  177.08   52.72   3
  -8  -5  -5  131.54   52.42   1
  -8   5   5   44.67   45.56   3
   8  -5   5  118.91   44.68   4
  -8  -6   0  163.53   40.96   1
  -8   6   0  154.91   39.39   3
   8  -6   0   54.25   39.72   4
  -8  -6   0   89.33   34.61   3
   8   6   0  168.18   46.75   4
  -8   6  -2  313.05   56.65   1
  -8  -6   2  456.23   64.24   3
   8  -6  -2  491.39   71.22   4
   8   6   2  566.73   72.38   4
  -8   6  -2  494.57   60.11   3
   8  -6   2  371.59   63.02   4
  -8  -6  -2  562.14   69.59   1
   8   6  -2  529.04   71.30   4
  -8   6   2  465.51   69.25   3
   8   6   4  209.35   53.73   4
  -8  -6   4  208.71   51.33   3
  -8   6  -4  137.56   49.69   1
  -8  -6  -4  102.64   46.50   1
   8   6  -4  167.71   48.72   4
  -8   6   4  123.34   50.46   3
   8  -6   4   81.58   41.74   4
   8   6   6   88.83   52.53   4
  -8  -6   6   91.63   50.50   3
  -8   6  -6   23.19   42.21   1
   8  -6   6   98.85   44.10   4
  -8   6   6   15.96   42.31   3
  -8  -6  -6   91.70   53.41   1
  -8   7  -1   85.73   33.10   1
  -8  -7   1   19.97   27.66   3
  -8  -7   1   63.93   35.23   1
  -8   7  -1   68.93   36.08   3
   8   7   1  170.67   47.22   4
   8  -7  -1   24.30   33.37   4
  -8   7   1   50.09   37.24   3
   8   7  -1   19.33   34.46   4
  -8  -7  -1   86.99   37.90   1
   8  -7   1   60.75   37.67   4
  -8   7  -3   10.53   38.82   1
  -8   7  -3    2.87   29.62   3
  -8  -7   3   41.00   34.33   3
   8   7   3   64.32   42.17   4
  -8  -7  -3    4.47   36.84   1
   8   7  -3   28.20   37.93   4
  -8   7   3   25.50   38.54   3
   8  -7   3    9.07   33.90   4
   8   7   5  -22.29   43.26   4
  -8   7  -5   98.64   51.26   1
  -8  -7   5   18.66   41.26   3
  -8  -7  -5   22.65   41.94   1
  -8   7   5   43.67   46.27   3
   8  -7   5   44.49   36.47   4
  -8   8   0 1206.18   90.78   3
  -8  -8   0 1164.63   82.90   3
   8  -8   0 1255.90   96.60   4
  -8  -8   0 1193.72   92.30   1
   8   8   0 1296.34   99.06   4
  -8   8  -2  186.59   44.62   3
   8   8   2  196.56   50.87   4
   8  -8  -2  208.70   50.61   4
  -8  -8   2  254.20   50.05   3
  -8  -8   2  302.13   49.29   1
  -8   8  -2  137.84   44.39   1
  -8  -8  -2  258.60   57.61   1
  -8   8   2  153.15   47.08   3
   8  -8   2  228.35   51.16   4
   8   8  -2  162.20   48.04   4
  -8   8  -4   80.54   45.03   1
   8   8   4  -41.76   33.40   4
  -8  -8   4   16.00   37.92   3
   8   8  -4   60.06   41.08   4
  -8  -8  -4   20.33   41.20   1
   8  -8   4   30.03   36.71   4
  -8   8   4   26.02   40.31   3
  -8   8  -6  513.37   89.52   1
   8   8   6  433.62   79.68   4
  -8  -8   6  438.65   77.75   3
  -8  -8  -6  659.97   93.25   1
   8  -8   6  507.12   74.96   4
  -8   8   6  403.36   81.02   3
   8   9   1  211.78   52.52   4
  -8  -9   1  118.55   39.81   1
   8  -9  -1  202.18   50.71   4
  -8   9  -1  160.62   37.39   1
  -8   9  -1  132.52   40.94   3
  -8  -9   1  142.55   39.91   3
   8  -9   1  172.97   49.28   4
  -8  -9  -1  188.00   51.89   1
   8   9  -1  240.12   53.61   4
  -8   9   1  166.65   48.55   3
  -8   9  -3  112.84   41.27   3
   8   9   3  202.72   54.24   4
  -8  -9   3  176.94   47.62   3
  -8   9  -3   81.22   45.16   1
   8   9  -3  163.32   46.32   4
  -8   9   3  103.99   45.26   3
   8  -9   3  164.76   46.80   4
  -8  -9  -3  212.37   52.32   1
   8   9   5  165.23   57.31   4
  -8  -9   5   75.78   45.54   3
  -8   9  -5   68.65   43.09   1
  -8   9   5  117.15   51.95   3
   8  -9   5   67.42   41.17   4
  -8  -9  -5   22.92   49.28   1
  -8  10   0   79.24   38.79   3
  -8 -10   0   25.75   33.95   1
   8  10   0  106.17   41.95   4
   8 -10   0   75.32   39.64   4
  -8 -10   0   66.67   29.69   3
  -8  10  -2  277.83   54.71   1
   8 -10  -2  185.43   48.36   4
   8  10   2   92.64   45.14   4
  -8 -10   2  159.76   45.54   3
  -8 -10   2  121.87   39.73   1
  -8  10  -2  175.50   45.41   3
   8 -10   2  134.43   43.98   4
  -8  10   2  186.40   48.46   3
   8  10  -2  258.59   51.49   4
  -8 -10  -2  311.00   57.26   1
  -8 -10   4  269.43   58.68   3
  -8  10  -4  349.33   66.85   1
   8  10   4  358.38   67.94   4
  -8  10   4  345.70   71.36   3
   8 -10   4  364.52   61.41   4
   8  10  -4  257.91   58.08   4
  -8 -10  -4  363.93   69.29   1
  -8 -11   1  -13.19   31.92   1
   8 -11  -1  110.56   43.86   4
  -8  11  -1   80.88   39.65   3
  -8 -11   1  135.72   37.60   3
   8  11   1   89.13   39.96   4
   8 -11   1   59.70   36.86   4
  -8  11   1   72.97   40.34   3
  -8 -11  -1   80.55   41.15   1
   8  11  -1   62.22   41.06   4
  -8 -11   3  148.85   48.07   3
  -8  11  -3  109.01   43.37   3
  -8  11  -3   57.60   45.38   1
   8  11   3  127.40   51.73   4
   8  11  -3  141.70   47.41   4
  -8 -11  -3  115.15   48.20   1
   8 -11   3   88.87   39.92   4
  -8  11   3  173.88   53.07   3
  -8 -11   5   44.50   41.33   3
  -8  11  -5   70.32   53.08   1
   8  11   5   35.16   45.50   4
  -8 -11  -5  109.28   49.70   1
   8 -11   5   62.84   39.72   4
  -8  11   5   25.79   42.84   3
  -8 -12   0  137.43   43.63   1
   8  12   0   87.22   41.38   4
   8 -12   0   98.40   40.52   4
  -8  12   0   78.06   43.10   3
  -8  12  -2   90.89   41.49   3
  -8  12  -2  122.86   44.59   1
  -8 -12   2  184.49   43.62   3
   8  12   2   93.89   46.21   4
  -8 -12   2  151.03   43.55   1
   8 -12   2  143.49   43.54   4
  -8  12   2   76.15   45.42   3
   8  12  -2  127.44   44.43   4
  -8 -12  -2   90.42   43.99   1
  -8  12  -4   -0.70   34.06   3
   8  12   4  -66.62   34.09   4
  -8  12  -4   -7.22   40.92   1
  -8 -12   4    1.03   36.56   3
  -8 -12  -4   69.15   44.70   1
   8 -12   4   22.66   34.37   4
  -8  12   4   70.45   45.34   3
   8  12  -4   18.79   36.08   4
  -8  13  -1   57.31   35.97   3
  -8 -13   1  106.46   39.79   1
   8  13   1   44.75   39.44   4
  -8 -13   1   71.24   32.39   3
   8 -13  -1   49.62   38.64   4
  -8 -13  -1   19.09   37.08   1
   8  13  -1   75.40   40.68   4
   8 -13   1   28.43   35.10   4
  -8  13   1   31.68   38.31   3
  -8 -13   3   91.60   40.83   3
  -8 -13   3   63.58   35.97   1
   8  13   3   -0.58   37.38   4
  -8  13  -3   36.27   40.23   1
  -8  13  -3   98.74   41.49   3
   8  13  -3  108.35   43.68   4
  -8 -13  -3   99.65   49.85   1
   8 -13   3   -5.89   30.16   4
  -8  13   3  -18.66   38.03   3
   8  13   5   26.81   46.94   4
  -8 -13   5   73.32   47.30   3
  -8  13  -5   84.90   51.07   1
  -8 -13  -5  -12.31   43.36   1
  -8  13   5  108.95   51.89   3
   8 -13   5   27.14   38.99   4
   8  14   0  392.51   64.99   4
  -8  14   0  261.56   56.72   3
   8 -14   0  247.85   52.92   4
  -8 -14   0  330.07   60.33   1
  -8 -14   2  189.81   49.70   1
  -8 -14   2   85.03   40.12   3
   8  14   2   63.28   47.44   4
  -8  14  -2   95.43   44.22   3
   8  14  -2   91.64   44.74   4
  -8  14   2  131.65   48.49   3
   8 -14   2   67.69   34.24   2
   8 -14   2  112.20   41.59   4
  -8 -14  -2   19.14   39.40   1
  -8  14  -4   82.48   45.83   1
  -8 -14   4   43.58   40.96   3
   8  14   4   61.81   47.41   4
  -8  14  -4   85.12   42.61   3
   8 -14   4   40.01   32.91   4
   8  14  -4   91.84   41.34   4
  -8 -14  -4  125.06   54.37   1
  -8  14   4   79.38   49.50   3
  -8 -15   1   86.86   44.49   1
  -8  15  -1   46.99   42.46   3
   8  15   1  154.90   49.46   4
  -8 -15   1  148.69   39.58   3
  -8 -15  -1  105.75   47.36   1
   8  15  -1  109.28   45.06   4
  -8  15   1   67.06   44.40   3
   8 -15   1  129.66   41.96   4
  -8  15  -3   -7.95   37.23   3
   8  15   3   25.86   44.40   4
  -8 -15   3   49.92   37.58   3
  -8 -15   3   -8.64   35.13   1
   8 -15   3    6.71   33.40   2
  -8 -15  -3   39.46   42.46   1
   8 -15   3   54.39   38.34   4
  -8  15   3   13.55   41.39   3
   8  15  -3   83.41   41.06   4
   8 -16   0   25.37   33.64   4
  -8  16   0   43.66   39.38   3
  -8 -16   0  -23.62   35.23   1
   8  16   0   -1.82   33.08   4
   8  16   2  438.81   72.32   4
  -8  16  -2  385.68   66.88   3
  -8 -16   2  333.72   60.23   1
  -8 -16   2  454.40   65.94   3
  -8 -16  -2  425.14   72.98   1
  -8  16   2  289.41   63.10   3
   8 -16   2  479.93   66.25   4
   8  16  -2  458.84   67.89   4
  -8  16  -4  566.51   76.25   3
  -8 -16   4  582.92   81.07   3
   8  16   4  652.26   90.07   4
   8 -16   4  602.42   73.20   4
   8  16  -4  509.59   71.75   4
  -8 -16  -4  590.71   87.54   1
   8 -16   4  671.53   83.94   2
  -8  16   4  598.95   89.36   3
  -8  17  -1    5.75   36.64   3
  -8 -17   1   97.73   43.37   1
   8  17   1   -5.87   39.63   4
  -8  17   1  -11.97   37.57   3
   8 -17   1   35.65   34.45   4
   8  17  -1   13.41   35.81   4
  -8 -17  -1   11.27   41.22   1
  -8  17  -3   44.92   38.06   3
  -8 -17   3   21.31   41.97   1
   8  17   3  -43.02   41.42   4
  -8 -17   3   23.41   35.76   3
  -8  17   3   91.92   49.22   3
  -8 -17  -3   37.59   44.06   1
   8  17  -3   64.01   39.88   4
   8 -17   3   42.21   34.59   4
   8 -17   3  -18.96   34.13   2
  -8  18   0  113.20   50.18   3
  -8 -18   0  216.67   57.58   1
   8  18   0  188.22   52.04   4
  -8 -18   2  165.11   46.71   3
   8  18   2  156.42   54.23   4
  -8 -18   2  193.24   56.08   1
  -8  18  -2  163.62   51.64   3
  -8  18   2   87.66   50.33   3
  -8 -18  -2  117.96   50.66   1
   8  18  -2  143.10   47.31   4
   8 -18   2  121.94   40.56   4
  -8  19  -1   -4.22   40.48   3
   8  19   1   24.42   36.94   4
  -8 -19   1   26.24   38.77   1
  -8  19   1    5.06   44.99   3
   8  19  -1   -2.23   38.98   4
  -8 -19  -1  -27.41   34.83   1
  -8  19  -3   23.76   40.04   3
  -8 -19   3   27.27   38.94   3
   8  19   3   28.08   41.25   4
  -8 -19   3   31.26   42.06   1
   8 -19   3   68.12   41.58   2
   8  19  -3   51.12   37.68   4
  -8  19   3   54.35   51.27   3
   8 -19   3   -8.61   29.53   4
  -8 -19  -3   55.36   48.04   1
   8  20   0   -5.80   37.40   4
  -8 -20   0  -20.44   41.78   1
  -8  20   0   17.32   44.25   3
  -8  20  -2  161.76   53.24   3
   8  20   2   76.20   48.45   4
  -8 -20   2   87.31   43.82   3
  -8 -20   2  108.43   51.47   1
   8  20  -2  128.94   47.94   4
   8 -20   2  110.57   41.64   4
  -8 -20  -2  187.21   58.54   1
  -8  20   2   87.40   51.46   3
  -8  21  -1   19.86   46.23   3
   8  21   1  -22.21   36.30   4
  -8 -21   1   17.75   41.55   1
  -8 -21  -1  -22.77   36.08   1
   8  21  -1   61.22   41.25   4
  -8  21   1   14.45   42.19   3
  -8  22   0    7.80   45.92   3
  -8 -22   0   46.67   45.19   1
   9   0   0  -25.57   31.35   4
  -9   0   0    9.86   31.23   3
  -9   0   2   -6.97   32.32   3
   9   0   2  -10.69   34.85   4
  -9   0  -2  -16.77   36.64   1
   9   0  -2  -15.76   34.41   4
  -9   0   4   -8.44   33.58   3
  -9   0  -4   52.90   46.44   1
   9   0   4   27.20   44.96   4
  -9   1  -1  527.96   67.69   1
   9  -1  -1  546.99   76.15   4
  -9   1  -1  530.92   62.99   3
   9   1   1  575.01   78.69   4
  -9  -1   1  587.89   72.56   3
   9  -1   1  618.46   82.28   4
   9   1  -1  454.82   72.54   4
  -9  -1  -1  532.04   68.85   1
  -9   1   1  521.94   71.40   3
   9  -1  -3   34.60   38.43   4
   9   1   3   54.35   42.48   4
  -9   1  -3   53.29   43.65   1
  -9  -1   3  112.11   45.35   3
   9   1  -3   10.74   40.31   4
   9  -1   3   86.04   48.02   4
  -9  -1  -3   -6.41   40.63   1
  -9   1   3   83.39   46.34   3
   9   2   0  100.96   44.94   4
  -9  -2   0   95.97   37.79   3
   9  -2   0  103.32   43.50   4
  -9   2   0  150.45   43.86   3
  -9  -2   2    1.38   32.30   3
  -9   2  -2   60.56   37.76   1
   9   2   2   43.45   39.21   4
   9  -2  -2  -17.75   38.70   4
  -9  -2  -2   23.26   37.57   1
  -9   2   2   29.41   37.09   3
   9   2  -2   21.68   37.45   4
   9  -2   2   -7.68   37.42   4
   9   2   4   15.36   43.92   4
  -9   2  -4   73.40   46.91   1
  -9  -2   4  -17.48   34.30   3
   9  -2   4    2.85   40.26   4
  -9   2   4  -24.05   37.94   3
   9   2  -4   84.66   45.23   4
  -9  -2  -4   14.35   44.55   1
   9   3   1   84.24   44.20   4
  -9   3  -1   95.12   38.23   3
  -9  -3   1  132.44   44.29   3
   9  -3  -1  133.15   46.00   4
   9  -3   1  122.83   49.18   4
  -9   3   1  118.83   43.88   3
  -9  -3  -1  132.44   45.31   1
   9   3  -1   27.02   36.57   4
   9  -3  -3    7.73   40.40   4
  -9  -3   3   60.20   40.00   3
  -9   3  -3   30.16   43.92   1
   9   3   3   32.22   44.05   4
   9  -3   3   69.82   39.81   4
  -9  -3  -3  128.34   47.47   1
   9   3  -3   47.09   39.82   4
  -9   3   3   36.11   42.28   3
  -9  -4   0   45.97   35.93   1
  -9   4   0  115.78   41.88   3
  -9  -4   0   60.19   35.25   3
   9   4   0   35.67   41.66   4
   9  -4   0   73.67   45.98   4
  -9   4  -2   99.83   44.12   1
  -9  -4   2  108.09   40.54   3
   9  -4  -2   54.80   46.63   4
   9   4   2   97.08   46.27   4
  -9  -4  -2   78.60   45.95   1
   9   4  -2   61.47   42.14   4
  -9   4   2  109.00   46.77   3
   9  -4   2  137.33   47.23   4
   9   4   4  -14.89   36.74   4
  -9   4  -4   80.25   46.90   1
  -9  -4   4    4.40   35.73   3
   9   4  -4   87.04   40.98   4
   9  -4   4   20.67   40.78   4
  -9  -4  -4   10.21   44.29   1
  -9   4   4    7.97   45.22   3
  -9   5  -1  555.64   71.32   3
   9  -5  -1  551.98   81.27   4
   9   5   1  629.96   83.89   4
  -9  -5   1  632.56   73.68   3
   9  -5   1  608.20   81.52   4
   9   5  -1  540.10   77.95   4
  -9  -5  -1  592.75   74.03   1
  -9   5   1  564.90   73.71   3
  -9  -5   3   16.85   38.03   3
   9   5   3  -26.00   37.94   4
  -9   5  -3   51.16   42.79   1
   9  -5  -3   55.54   42.78   4
   9  -5   3  -58.26   35.49   4
  -9   5   3    1.35   39.47   3
  -9  -5  -3   76.05   47.40   1
   9   5  -3   15.44   39.71   4
   9  -6   0   34.45   37.03   4
  -9   6   0   11.73   33.33   3
  -9  -6   0  -37.31   31.53   1
   9   6   0   -2.17   39.40   4
   9   6   2   19.18   39.05   4
  -9   6  -2   77.09   38.03   3
   9  -6  -2    0.02   37.09   4
  -9   6  -2   46.51   39.30   1
  -9  -6   2   52.40   37.93   3
   9   6  -2   48.71   38.15   4
   9  -6   2  -15.48   34.99   4
  -9  -6  -2  -19.72   36.65   1
  -9   6   2   44.70   36.77   3
   9   6   4   11.72   45.33   4
  -9  -6   4   16.05   38.79   3
  -9   6  -4   35.92   47.30   1
  -9  -6  -4   38.86   46.39   1
   9  -6   4  -10.43   38.63   4
  -9   6   4   18.49   42.07   3
   9   6  -4  -17.34   34.73   4
   9   7   1  193.87   52.37   4
  -9  -7   1  157.79   45.73   3
   9  -7  -1  177.60   53.10   4
  -9   7  -1  223.39   51.47   3
   9   7  -1  242.47   55.40   4
  -9   7   1   46.07   43.33   3
  -9  -7  -1  204.23   51.84   1
   9  -7   1  198.88   55.87   4
  -9   7  -3   78.50   44.95   1
  -9  -7   3  122.07   46.43   3
   9   7   3   -9.63   41.30   4
  -9   7   3   69.70   46.10   3
  -9  -7  -3  -32.32   37.01   1
   9  -7   3  129.39   47.08   4
   9   7  -3   71.68   46.15   4
   9  -8   0   62.92   41.66   4
   9   8   0  -24.92   31.07   4
  -9  -8   0   65.20   36.48   1
  -9   8   0   -2.31   35.48   3
   9   8   2  -30.73   34.24   4
  -9   8  -2  -38.72   32.39   3
   9  -8  -2   44.52   38.69   4
  -9  -8   2   16.69   32.46   3
  -9  -8  -2  -14.61   37.15   1
  -9   8   2    9.39   36.11   3
   9  -8   2   19.36   38.96   4
   9   8  -2   36.40   38.32   4
  -9   8  -4  -68.14   39.50   1
  -9  -8   4  -20.37   36.80   3
   9   8   4   -3.07   45.39   4
  -9  -8  -4   66.67   49.38   1
  -9   8   4   30.20   45.66   3
   9   8  -4  -15.47   36.59   4
   9  -8   4  -16.47   35.93   4
  -9  -9   1  226.81   47.82   3
  -9  -9   1  192.01   56.45   1
   9  -9  -1  195.88   52.29   4
  -9   9  -1  278.44   55.65   3
   9   9   1  109.85   46.64   4
  -9  -9  -1  232.84   57.34   1
   9   9  -1  170.12   51.61   4
  -9   9   1  190.99   50.64   3
   9  -9   1  145.75   51.77   4
  -9  -9   3   70.31   42.58   3
   9   9   3  105.21   51.16   4
  -9   9  -3  180.16   51.37   1
   9  -9   3  159.51   50.01   4
  -9  -9  -3  200.80   55.31   1
  -9   9   3   34.66   44.67   3
   9   9  -3  151.16   48.65   4
  -9 -10   0   12.15   36.83   1
   9 -10   0   -4.75   33.88   4
   9  10   0   92.17   47.03   4
  -9  10   0   14.52   39.75   3
   9 -10  -2   59.15   41.21   4
  -9  10  -2   44.68   39.20   3
   9  10   2   18.96   40.35   4
  -9 -10   2   64.17   39.29   3
   9  10  -2  -43.99   31.96   4
  -9 -10  -2   25.39   37.76   1
   9 -10   2   -9.71   34.36   4
  -9  10   2   73.00   46.15   3
   9  11   1  133.42   52.36   4
   9 -11  -1  106.17   48.01   4
  -9 -11   1   92.85   44.09   1
  -9  11  -1  104.00   45.82   3
  -9 -11  -1  149.16   48.79   1
  -9  11   1  174.57   52.58   3
   9 -11   1  170.43   50.60   4
   9  11  -1  188.21   50.76   4
  -9  11  -3  -50.10   39.55   1
  -9 -11   3  -21.40   35.04   3
   9  11   3   38.71   47.84   4
   9  11  -3  -29.79   35.29   4
   9 -11   3  -27.01   31.51   4
  -9  11   3   27.99   41.49   3
  -9 -11  -3   20.17   42.49   1
   9  12   0  -72.43   29.71   4
  -9  12   0   29.53   38.15   3
   9 -12   0   -8.26   36.21   4
  -9 -12   0  -14.41   39.84   1
   9  12   2    3.70   39.31   4
  -9  12  -2  -12.16   37.35   3
  -9 -12   2   18.93   35.02   3
  -9  12   2   23.21   42.93   3
   9 -12   2   24.01   37.05   4
  -9 -12  -2   72.79   45.17   1
   9  12  -2  -15.31   37.52   4
   9 -13  -1  187.74   52.42   4
  -9  13  -1  189.74   53.17   3
   9  13   1   87.06   45.83   4
  -9 -13   1   64.95   43.85   1
  -9  13   1  107.06   49.25   3
   9 -13   1   56.12   41.54   4
  -9 -13  -1   91.28   48.34   1
   9  13  -1    0.51   38.56   4
  -9 -13   3  274.22   59.56   3
  -9 -13  -3  288.82   70.68   1
  -9  13   3  354.46   72.18   3
  -9 -14   0    3.78   38.42   1
   9 -14   0   45.33   41.38   4
  -9  14   0   50.60   43.13   3
   9  14   0   -5.91   39.00   4
   9  14   2   53.55   46.33   4
  -9  14  -2   26.08   42.42   3
  -9 -14   2  -36.44   43.08   3
   9  14  -2   30.53   37.28   4
  -9  14   2   56.69   43.33   3
   9 -14   2    5.99   38.15   4
  -9 -14  -2  125.64   51.09   1
   9  15   1   33.92   42.33   4
  -9  15  -1   28.60   41.84   3
  -9 -15   1    3.39   41.84   1
   9 -15   1   89.97   44.42   4
  -9  15   1   76.76   53.74   3
   9  15  -1  104.56   47.47   4
  -9 -15  -1   87.82   45.54   1
  -9  16   0   66.80   44.75   3
   9  16   0  -36.77   39.09   4
   9 -16   0  -21.68   32.47   4
  -9 -16   0  -43.95   33.37   1
  10   0   0   64.33   46.89   4
  10  -1  -1   64.33   45.32   4
  10   1   1   49.74   45.27   4
 -10  -1   1   70.45   40.36   3
  10   1  -1   63.24   44.84   4
  10  -1   1   19.96   44.50   4
 -10   1   1    5.07   34.41   3
  10  -2   0  143.33   51.82   4
  10   2   0  120.85   52.14   4
 -10   3   1   -3.82   37.90   3
  10   4   0   85.07   48.02   4
 -10   4   0  148.73   47.70   3
  10  -4   0   16.61   42.45   4
   0   0   0    0.00    0.00
;
_shelx_res_checksum     80969
_shelx_res_file
;
TITL import in C 2 c b
CELL  0.71073   7.7957  27.9163   8.2701   90.000   90.000   90.000
ZERR     4.00   0.0015   0.0058   0.0017    0.000    0.000    0.000
LATT  -5
SYMM  - X, - Y,   Z
SYMM  1/2 - X, 1/2 + Y,   Z
SYMM  1/2 + X, 1/2 - Y,   Z
SFAC  C    H    N    O    S    CL   ZN
UNIT  48   64   16   16   8    8    4
OMIT     0   2   0
DFIX     0.850   0.020 H1N N2
DFIX     0.850   0.020 H2N N2
TEMP -123
FMAP   2
PLAN    5
ACTA
BOND   $H
CONF
L.S.   5
WGHT    0.000000
FVAR       0.36742
C1    1    0.179714    0.090399   -0.092469    11.00000    0.02295    0.01918 =
         0.01215    0.00729   -0.00375   -0.00311
C2    1    0.122372    0.128762   -0.004123    11.00000    0.01951    0.02426 =
         0.01688    0.00494    0.00207    0.00424
AFIX  43
H2    2    0.002773    0.133946    0.009271    11.00000   -1.20000
AFIX   0
C3    1    0.238717    0.159812    0.065266    11.00000    0.02698    0.01983 =
         0.01477    0.00211   -0.00137    0.00111
AFIX  43
H3    2    0.200221    0.186558    0.126318    11.00000   -1.20000
AFIX   0
C4    1    0.413168    0.151393    0.044551    11.00000    0.02481    0.01614 =
         0.01351    0.00074   -0.00168    0.00135
C5    1    0.470523    0.112091   -0.041548    11.00000    0.02087    0.02419 =
         0.01901    0.00373    0.00495    0.00249
AFIX  43
H5    2    0.590092    0.106496   -0.053177    11.00000   -1.20000
AFIX   0
C6    1    0.354598    0.081119   -0.110305    11.00000    0.02164    0.01799 =
         0.01676   -0.00192    0.00543    0.00368
AFIX  43
H6    2    0.392808    0.053872   -0.168945    11.00000   -1.20000
AFIX   0
N1    3    0.059361    0.057047   -0.165602    11.00000    0.01825    0.03066 =
         0.01730    0.00074   -0.00134   -0.00352
AFIX  23
H1A   2    0.109041    0.044723   -0.267613    11.00000   -1.20000
H1B   2   -0.047523    0.074405   -0.192911    11.00000   -1.20000
AFIX   0
N2    3    0.662938    0.217661   -0.015424    11.00000    0.03881    0.02266 =
         0.01867    0.00299   -0.00221   -0.00657
AFIX   2
H1N   2    0.590541    0.234562   -0.068607    11.00000   -1.20000
H2N   2    0.712286    0.197315   -0.079049    11.00000   -1.20000
AFIX   0
O1    4    0.694424    0.159984    0.207285    11.00000    0.03035    0.02528 =
         0.02682   -0.00038   -0.01149    0.00270
O2    4    0.480834    0.225350    0.226022    11.00000    0.04058    0.02732 =
         0.02565   -0.01180   -0.00613    0.00713
S1    5    0.567141    0.189972    0.130707    11.00000    0.02605    0.02087 =
         0.01441   -0.00105   -0.00363    0.00127
CL1   6   -0.225913    0.024975    0.124179    11.00000    0.02594    0.03072 =
         0.02518    0.00301    0.00860    0.00734
ZN1   7    0.000000    0.000000   -0.017869    10.50000    0.01640    0.02183 =
         0.01448    0.00000    0.00000   -0.00103
HKLF 4
REM  import in C 2 c b
REM R1 =  0.0403 for    1563 Fo > 4sig(Fo)  and  0.0698 for all    2051 data
REM    120 parameters refined using      3 restraints
END
WGHT      0.0000      0.0000
REM Highest difference peak  0.383,  deepest hole -0.396,  1-sigma level  0.094
Q1    1  -0.4271  0.0265  0.0800  11.00000  0.05    0.38
Q2    1  -0.1236  0.0713  0.1039  11.00000  0.05    0.37
Q3    1   0.6087  0.1204 -0.1618  11.00000  0.05    0.37
Q4    1   0.4093  0.0695 -0.1628  11.00000  0.05    0.33
Q5    1   0.4574  0.1692 -0.0825  11.00000  0.05    0.33
;
_shelxl_version_number        2.013
