# Supplementary material for: Bis(4-amino­benzene­sulfonamide-κN 4)di­chlorido­zinc
Source: Acta Crystallogr Sect E Struct Rep Online. 2013 Dec 24;70(Pt 1):m28–9. doi: 10.1107/S160053681303417X (PMC3914061; doi:10.1107/S160053681303417X)
Supplement: Supplementary file 2 [file e-70-00m28-Isup2.hkl]

#
# h,k,l, Fc-squared, Fo-squared, sigma(Fo-squared), status flag
#
data_I
_shelx_title ' import in C 2 c b'
_shelx_refln_list_code          4
_shelx_F_calc_maximum      273.77
_exptl_crystal_F_000       976.00
_reflns_d_resolution_high  0.7712

loop_
 _space_group_symop_operation_xyz
 'x, y, z'
 '-x, -y, z'
 '-x+1/2, y+1/2, z'
 'x+1/2, -y+1/2, z'
 'x, y+1/2, z+1/2'
 '-x, -y+1/2, z+1/2'
 '-x+1/2, y+1, z+1/2'
 'x+1/2, -y+1, z+1/2'

_cell_length_a     7.7957
_cell_length_b    27.9163
_cell_length_c     8.2701
_cell_angle_alpha  90.000
_cell_angle_beta   90.000
_cell_angle_gamma  90.000

_shelx_F_squared_multiplier     1.000

loop_
 _refln_index_h
 _refln_index_k
 _refln_index_l
 _refln_F_squared_calc
 _refln_F_squared_meas
 _refln_F_squared_sigma
 _refln_observed_status
   0   0 -10        911.97        709.11       348.59 o
   2   0 -10        752.56        770.52       338.15 o
   0   2 -10       1102.01        390.22       326.00 o
   1   2 -10        446.74        703.01       242.70 o
   2   2 -10       5652.50       5643.91       521.95 o
   3   2 -10         53.87        245.16       229.85 o
   0   4 -10        111.84        104.44       258.52 o
   1   4 -10        244.84         34.15       169.30 o
   2   4 -10       1787.70       1783.97       324.46 o
   3   4 -10       1408.03       1254.14       324.17 o
   0   6 -10         72.80        369.92       287.70 o
   1   6 -10        411.78        -90.07       269.04 o
   2   6 -10       1029.12        703.08       275.44 o
   3   6 -10         29.70        192.39       241.26 o
   0   8 -10       3620.27       3501.76       546.66 o
   1   8 -10       1534.67       1738.07       417.55 o
   2   8 -10       3902.27       4726.57       632.52 o
   0  10 -10        420.25        113.04       308.89 o
   1  10 -10         68.26        185.04       284.15 o
   2  10 -10        572.15        659.70       357.48 o
   1  12 -10       1219.00        894.37       387.41 o
   1   1  -9       1593.03       1294.16       201.95 o
   2   1  -9        769.01        582.95       231.08 o
   3   1  -9       2794.75       2526.75       358.21 o
   4   1  -9       1024.57        669.06       262.86 o
   5   1  -9        519.53          3.31       246.93 o
   1   3  -9        569.09        756.86       178.65 o
   2   3  -9        155.98       -137.03       177.72 o
   3   3  -9        745.27        461.23       229.59 o
   4   3  -9        202.97        245.41       245.02 o
   5   3  -9       2282.00       1845.22       359.16 o
   1   5  -9       4505.57       4873.47       333.82 o
   2   5  -9       1057.68        836.72       251.41 o
   3   5  -9       2905.81       3790.26       422.48 o
   4   5  -9        175.57        396.56       249.04 o
   5   5  -9        502.97        599.83       294.44 o
   1   7  -9       3517.85       3656.75       345.93 o
   2   7  -9         30.49       -166.11       166.11 o
   3   7  -9        571.33        641.62       251.35 o
   4   7  -9       1831.06       1486.84       471.96 o
   5   7  -9        557.51        765.59       403.55 o
   1   9  -9        828.51       1089.22       341.00 o
   2   9  -9       1457.54       1447.40       397.63 o
   3   9  -9        966.59        996.84       710.74 o
   4   9  -9         63.89         40.15       414.89 o
   1  11  -9       2555.34       2987.69       476.00 o
   2  11  -9        189.51        446.59       283.92 o
   3  11  -9       1914.88       1871.47       450.44 o
   4  11  -9       1073.33        732.89       393.78 o
   1  13  -9        245.70        258.30       267.41 o
   2  13  -9        138.86       -104.89       255.04 o
   3  13  -9       1155.83        755.70       354.44 o
   4  13  -9        345.27         -0.37       306.00 o
   1  15  -9       2692.09       2100.81       453.26 o
   2  15  -9        814.06        539.48       326.07 o
   3  15  -9        391.17        440.52       349.85 o
   1  17  -9        892.01       1499.03       392.22 o
   2  17  -9        536.69        146.59       314.30 o
   1  19  -9        365.17        593.33       312.44 o
   0   0  -8      13336.24      14162.39       880.89 o
   2   0  -8       2293.26       2258.07       436.66 o
   4   0  -8       3457.83       3756.50       562.66 o
   6   0  -8        961.98       1384.96       458.81 o
   0   2  -8       1724.92       1391.65       375.48 o
   1   2  -8        861.60        781.61       167.90 o
   2   2  -8       3858.11       3968.59       371.80 o
   3   2  -8        365.80        443.24       216.65 o
   4   2  -8       3898.02       3773.16       409.22 o
   5   2  -8       2517.97       1935.89       351.53 o
   6   2  -8        176.30         52.55       250.60 o
   0   4  -8       8521.84       8682.98       996.96 o
   1   4  -8         44.07        164.57       124.84 o
   2   4  -8       1364.29       1088.13       240.46 o
   3   4  -8       2418.59       2561.63       334.99 o
   4   4  -8       3975.48       4261.76       425.17 o
   5   4  -8         46.68       -196.90       196.90 o
   6   4  -8        566.79        553.41       270.05 o
   0   6  -8       3491.07       3690.65       455.55 o
   1   6  -8       2505.86       2760.69       244.05 o
   2   6  -8       1464.86       1377.24       189.14 o
   3   6  -8        350.66        641.57       221.74 o
   4   6  -8       1523.62       1759.95       424.55 o
   5   6  -8        655.43        839.53       276.57 o
   6   6  -8       1448.41       1796.11       567.81 o
   0   8  -8       2854.43       3291.47       436.00 o
   1   8  -8       1284.40       1511.33       224.96 o
   2   8  -8       2017.36       2308.19       307.94 o
   3   8  -8        881.93        713.88       247.10 o
   4   8  -8       2084.39       2095.35       628.33 o
   5   8  -8       1150.80        994.01       288.27 o
   6   8  -8       1486.40       1669.06       359.73 o
   0  10  -8       6300.47       6720.34       575.03 o
   1  10  -8        699.32        601.92       321.67 o
   2  10  -8       2469.11       2544.51       453.04 o
   3  10  -8       2599.86       3025.01       385.29 o
   4  10  -8       1221.16       1030.41       276.22 o
   5  10  -8        176.91       -168.88       222.01 o
   6  10  -8        559.53        491.51       278.47 o
   0  12  -8        376.13        177.18       231.26 o
   1  12  -8       1603.74       1658.01       241.41 o
   2  12  -8       1887.14       1246.07       332.89 o
   3  12  -8        176.94        466.52       307.41 o
   4  12  -8       1440.51       1682.22       443.55 o
   5  12  -8       1421.71       1221.84       317.04 o
   0  14  -8       1311.63       2044.29       363.85 o
   1  14  -8       1332.51       1761.95       240.77 o
   2  14  -8       1474.50       1170.74       357.33 o
   3  14  -8       2545.30       2703.03       504.07 o
   4  14  -8        799.26        876.00       395.04 o
   5  14  -8         52.15       -228.30       284.96 o
   0  16  -8       2232.72       1713.99       344.81 o
   1  16  -8        312.88        475.18       283.85 o
   2  16  -8       3191.35       3274.58       526.59 o
   3  16  -8        172.14        339.18       325.33 o
   4  16  -8        222.66        554.07       360.96 o
   5  16  -8        348.28       -102.37       327.70 o
   0  18  -8       8991.79       7721.90       664.81 o
   1  18  -8        230.43         11.41       259.85 o
   2  18  -8       2411.55       2389.99       464.07 o
   3  18  -8        152.07        344.81       325.92 o
   4  18  -8        601.02         73.56       294.15 o
   0  20  -8        974.76        951.26       340.67 o
   1  20  -8         11.11       -241.26       246.96 o
   2  20  -8       2350.88       2251.55       455.63 o
   3  20  -8        470.38        192.30       317.85 o
   0  22  -8        942.69       1119.40       331.78 o
   1  22  -8        221.05        529.33       298.74 o
   2  22  -8       2509.93       2098.07       493.04 o
   1   1  -7       4001.99       3944.51       222.49 o
   2   1  -7       2357.57       2240.36       283.93 o
   3   1  -7        713.40        786.54       209.97 o
   4   1  -7       3502.97       3366.01       364.10 o
   5   1  -7       2806.60       2562.05       353.46 o
   6   1  -7        117.15        368.44       246.42 o
   7   1  -7        160.15        129.99       231.38 o
   1   3  -7       8817.51       8541.34       358.12 o
   2   3  -7        496.02        874.57       147.77 o
   3   3  -7       2834.81       2697.23       310.82 o
   4   3  -7        324.75        206.14       361.67 o
   5   3  -7       2641.37       2436.45       345.84 o
   6   3  -7        767.83       1058.88       280.69 o
   7   3  -7        359.04        304.75       556.48 o
   1   5  -7        308.54        506.07       205.62 o
   2   5  -7        177.45        226.09       113.11 o
   3   5  -7       1244.76       1103.81       289.15 o
   4   5  -7         56.14       -133.84       195.96 o
   5   5  -7       7681.27       7306.35       547.65 o
   6   5  -7         36.23        145.32       227.78 o
   7   5  -7       1124.97        940.01       372.52 o
   1   7  -7       6887.71       6862.78       329.93 o
   2   7  -7        389.51        360.59       167.16 o
   3   7  -7        729.34       1062.89       228.84 o
   4   7  -7       4082.57       4317.45       882.66 o
   5   7  -7       1649.65       1969.49       320.70 o
   6   7  -7         70.84       -102.00       211.23 o
   7   7  -7         62.83       -206.79       237.01 o
   1   9  -7       1817.92       2001.36       227.29 o
   2   9  -7       1196.23       1305.00       166.27 o
   3   9  -7       3752.16       3665.76       408.33 o
   4   9  -7        196.18        414.39       212.81 o
   5   9  -7        723.12       1085.30       269.64 o
   6   9  -7       1905.02       1655.58       363.00 o
   7   9  -7        832.18        693.63       396.92 o
   1  11  -7        833.08        938.97       183.18 o
   2  11  -7        447.61        563.66       169.74 o
   3  11  -7       1121.11       1344.00       263.56 o
   4  11  -7        159.07          3.43       194.64 o
   5  11  -7       2239.60       1657.46       403.67 o
   6  11  -7        191.72        450.92       262.33 o
   7  11  -7       3523.90       2783.47       573.70 o
   1  13  -7       8769.82       9318.33       451.66 o
   2  13  -7       1308.53       1488.36       209.99 o
   3  13  -7       4563.37       4586.43       572.59 o
   4  13  -7        900.31        671.33       318.07 o
   5  13  -7         59.17       -185.32       205.58 o
   6  13  -7        524.87        352.06       263.06 o
   1  15  -7       1066.69       1343.41       207.48 o
   2  15  -7        942.73        976.07       311.26 o
   3  15  -7       1510.22       1705.62       402.07 o
   4  15  -7        125.30        244.22       292.52 o
   5  15  -7        653.83        622.07       343.92 o
   6  15  -7       1304.51        526.22       336.22 o
   1  17  -7       1372.61       1403.49       249.59 o
   2  17  -7        949.83       1183.48       344.89 o
   3  17  -7       1741.82       1654.59       414.74 o
   4  17  -7        700.27        685.55       359.70 o
   5  17  -7        609.12        252.67       337.04 o
   6  17  -7         72.75         45.19       348.96 o
   1  19  -7       2994.00       3037.94       302.37 o
   2  19  -7         77.04        273.26       302.07 o
   3  19  -7       3420.19       3368.43       551.26 o
   4  19  -7        887.70        277.41       351.92 o
   5  19  -7          0.96       -278.15       278.15 o
   1  21  -7        356.21        414.00       278.59 o
   2  21  -7         63.09        409.04       281.33 o
   3  21  -7       1872.25       1886.07       440.07 o
   4  21  -7         74.40        305.26       301.85 o
   1  23  -7       1384.24       1149.25       368.59 o
   2  23  -7        602.24        859.18       367.55 o
   3  23  -7       2620.37       2946.73       553.33 o
   4  23  -7        281.83        573.48       368.37 o
   1  25  -7        967.19        447.48       309.70 o
   2  25  -7        285.79         43.93       306.07 o
   3  25  -7        201.70        684.52       391.85 o
   1  27  -7         16.72        -81.11       302.96 o
   0   0  -6      14378.95      13480.91       766.96 o
   2   0  -6       7153.78       7969.67       597.18 o
   4   0  -6       4269.31       4772.43       546.29 o
   6   0  -6        890.27       1010.96       383.33 o
   8   0  -6        113.71        191.70       364.81 o
   0   2  -6       6926.83       6683.64       358.14 o
   1   2  -6       2212.72       2254.10       158.64 o
   2   2  -6       4661.76       4757.47       358.64 o
   3   2  -6       1126.14       1528.47       438.52 o
   4   2  -6      11162.98      10867.47       816.11 o
   5   2  -6        744.72        501.26       207.19 o
   6   2  -6       1156.82        921.33       259.28 o
   7   2  -6        315.27        628.44       263.35 o
   8   2  -6       2588.10       3384.48       424.16 o
   0   4  -6      13620.98      13954.79       571.81 o
   1   4  -6        478.86        347.63       156.05 o
   2   4  -6       1676.57       1827.10       167.21 o
   3   4  -6       6518.24       6619.46       410.61 o
   4   4  -6       2988.73       3019.50       326.63 o
   5   4  -6       2458.81       2864.59       503.63 o
   6   4  -6       1330.33       1814.68       315.41 o
   7   4  -6         17.98       -188.57       188.57 o
   8   4  -6        359.78        175.50       262.01 o
   0   6  -6      10097.33      10469.74       638.96 o
   1   6  -6       4620.27       4337.80       249.08 o
   2   6  -6       4783.59       4790.46       346.47 o
   3   6  -6        267.16         28.29       154.35 o
   4   6  -6       2610.07       2666.85       309.90 o
   5   6  -6       2480.64       2373.39       320.06 o
   6   6  -6       2176.72       1763.69       320.29 o
   7   6  -6        108.26        105.51       221.51 o
   8   6  -6        464.66        395.80       253.74 o
   0   8  -6       1461.63       1161.85       243.70 o
   1   8  -6        962.46        873.22       136.30 o
   2   8  -6        507.31        356.01       133.71 o
   3   8  -6       1348.69        870.90       204.23 o
   4   8  -6       2687.47       2693.63       315.82 o
   5   8  -6       2110.42       1993.09       307.69 o
   6   8  -6       4196.81       3777.77       412.36 o
   7   8  -6       1127.53       1335.93       299.72 o
   8   8  -6       3602.76       4391.61       542.96 o
   0  10  -6      16106.73      16442.68       843.77 o
   1  10  -6       1374.34       1276.21       177.17 o
   2  10  -6       5139.77       5269.42       264.15 o
   3  10  -6       4608.62       4934.25       395.71 o
   4  10  -6       2922.73       2768.87       325.42 o
   5  10  -6         34.74        269.02       189.90 o
   6  10  -6        444.49        228.92       213.30 o
   7  10  -6        421.10       -189.08       450.26 o
   0  12  -6       1324.27       1067.85       241.92 o
   1  12  -6       2541.53       2656.95       245.73 o
   2  12  -6       6390.03       6592.93       347.84 o
   3  12  -6        643.14        373.78       252.22 o
   4  12  -6       3067.34       2865.58       576.96 o
   5  12  -6       1601.37       1381.75       278.22 o
   6  12  -6        998.27       1168.67       414.59 o
   7  12  -6        242.82        366.81       251.92 o
   0  14  -6       3244.60       3635.47       419.55 o
   1  14  -6       1936.04       1527.62       202.06 o
   2  14  -6       1160.80       1163.72       176.66 o
   3  14  -6       2254.57       2517.69       428.07 o
   4  14  -6        658.63        437.48       310.52 o
   5  14  -6         34.35       -247.55       247.55 o
   6  14  -6       2581.00       2868.76       373.01 o
   7  14  -6        325.48        313.74       247.58 o
   0  16  -6      13662.94      14406.17       815.03 o
   1  16  -6       1859.99       1798.69       222.84 o
   2  16  -6       9208.66       8808.08       422.63 o
   3  16  -6        125.19        196.59       252.22 o
   4  16  -6       1243.14       1185.25       365.11 o
   5  16  -6        296.79        241.70       332.30 o
   6  16  -6        171.49        455.48       341.70 o
   7  16  -6         86.34         -2.89       315.48 o
   0  18  -6       2680.45       2441.47       390.44 o
   1  18  -6        660.80        602.38       172.28 o
   2  18  -6       2227.09       2609.23       255.13 o
   3  18  -6         26.93        -87.18       229.04 o
   4  18  -6        286.96        391.48       309.41 o
   5  18  -6        273.27        738.66       357.55 o
   6  18  -6       4256.64       4301.46       653.63 o
   0  20  -6        763.91        920.44       280.96 o
   1  20  -6        523.50        599.74       178.85 o
   2  20  -6       6795.75       6263.01       677.26 o
   3  20  -6       1479.49       1131.48       368.74 o
   4  20  -6       1439.40       1293.62       418.00 o
   5  20  -6        298.29        129.85       312.89 o
   6  20  -6       1591.67       1963.55       486.29 o
   0  22  -6       1078.27       1537.70       332.81 o
   1  22  -6         85.57         35.85       148.59 o
   2  22  -6       1856.06       1599.25       387.78 o
   3  22  -6       1582.56       1757.25       431.33 o
   4  22  -6        518.10        605.26       388.07 o
   5  22  -6        725.81        540.81       374.15 o
   0  24  -6       1393.73       1141.48       337.18 o
   1  24  -6        273.95        207.04       170.80 o
   2  24  -6       1956.85       2164.21       438.52 o
   3  24  -6         13.44       -224.59       257.85 o
   4  24  -6        458.03        -65.04       322.37 o
   5  24  -6        407.30       -225.70       300.52 o
   0  26  -6        337.99         94.52       279.26 o
   1  26  -6        637.40        671.14       318.37 o
   2  26  -6       3659.01       3702.80       574.07 o
   3  26  -6        262.72        240.15       312.00 o
   4  26  -6        690.09       1389.18       439.48 o
   0  28  -6       1324.09       1501.03       415.92 o
   1  28  -6        158.53        572.66       333.78 o
   2  28  -6        147.23        196.07       305.85 o
   1   1  -5       5942.99       5800.94       214.02 o
   2   1  -5       2789.39       2906.39       263.77 o
   3   1  -5       6329.06       6243.44       377.37 o
   4   1  -5       4649.69       5245.14       383.71 o
   5   1  -5       2984.71       2898.27       313.81 o
   6   1  -5        378.84        477.63       209.46 o
   7   1  -5       3029.80       2714.26       358.04 o
   8   1  -5         20.20        167.72       246.00 o
   1   3  -5       7274.52       7706.65       286.38 o
   2   3  -5       1682.44       1594.33       142.16 o
   3   3  -5       2958.74       2785.56       321.96 o
   4   3  -5       1280.43       1342.01       227.65 o
   5   3  -5       6434.02       6133.57       442.37 o
   6   3  -5       1664.62       1895.44       291.35 o
   7   3  -5       2989.15       3148.56       384.46 o
   8   3  -5        106.61        148.55       249.27 o
   1   5  -5       3783.01       4311.58       300.77 o
   2   5  -5        749.03        842.60       114.72 o
   3   5  -5       8778.88       8574.19       443.92 o
   4   5  -5        589.22        395.52       254.26 o
   5   5  -5       4969.59       4702.73       388.68 o
   6   5  -5        542.98        607.64       221.24 o
   7   5  -5       1171.54       1247.66       277.89 o
   8   5  -5        697.58        610.86       349.26 o
   1   7  -5       8123.14       8171.27       304.61 o
   2   7  -5        176.17        266.14        85.68 o
   3   7  -5       3240.03       3472.79       309.78 o
   4   7  -5       5909.70       5909.75       414.87 o
   5   7  -5       1837.16       1842.75       270.00 o
   6   7  -5        871.71        837.05       238.39 o
   7   7  -5       3565.58       3510.04       397.87 o
   8   7  -5        260.56        421.08       281.44 o
   1   9  -5       3290.41       3230.66       286.89 o
   2   9  -5       3703.91       3764.58       227.58 o
   3   9  -5       3618.12       3453.65       168.49 o
   4   9  -5          1.80         42.73       151.30 o
   5   9  -5       2033.44       1623.42       481.07 o
   6   9  -5       2691.81       2590.65       249.51 o
   7   9  -5        607.87         92.38       420.63 o
   8   9  -5        839.59        350.50       240.28 o
   1  11  -5       7117.51       7165.35       350.11 o
   2  11  -5        173.48        164.01       100.92 o
   3  11  -5       3463.93       3449.64       213.41 o
   4  11  -5       1078.43        984.03       224.62 o
   5  11  -5       2442.50       1919.45       298.07 o
   6  11  -5         45.22         11.99       135.61 o
   7  11  -5       2283.49       2095.54       246.06 o
   8  11  -5        428.05        669.93       268.73 o
   1  13  -5      10995.96      10567.57       431.11 o
   2  13  -5        428.25        379.44       118.18 o
   3  13  -5       6056.34       6362.85       591.44 o
   4  13  -5        964.18        613.14       211.88 o
   5  13  -5       1519.74       1925.37       219.56 o
   6  13  -5        349.26        272.69       158.48 o
   7  13  -5       1832.76       1964.26       242.82 o
   8  13  -5        443.83        239.45       360.04 o
   1  15  -5       9378.11       8196.18       411.79 o
   2  15  -5       1012.42       1270.32       166.54 o
   3  15  -5       1337.67       1057.26       305.70 o
   4  15  -5         72.24         74.52       235.48 o
   5  15  -5       2657.80       2487.98       333.96 o
   6  15  -5        323.01        528.30       202.42 o
   7  15  -5       2052.54       2177.97       314.61 o
   1  17  -5       2521.71       2882.98       259.16 o
   2  17  -5        615.01        654.64       153.75 o
   3  17  -5       1248.83       1554.73       349.48 o
   4  17  -5       1163.04       1384.29       354.52 o
   5  17  -5       2074.14       1996.65       475.04 o
   6  17  -5        396.77        480.42       221.21 o
   7  17  -5       1814.30       1850.60       301.54 o
   1  19  -5       1551.88       1420.49       418.63 o
   2  19  -5       1542.42       1840.93       216.57 o
   3  19  -5       4288.40       4142.72       551.33 o
   4  19  -5        679.09        524.52       306.30 o
   5  19  -5       2300.69       2165.88       304.56 o
   6  19  -5        228.31        200.40       205.98 o
   7  19  -5        385.21        308.55       222.89 o
   1  21  -5       3630.19       4185.85       340.76 o
   2  21  -5        184.81        142.22       148.20 o
   3  21  -5       1127.09        263.92       318.59 o
   4  21  -5         76.58         30.07       261.41 o
   5  21  -5       1499.76       2314.73       487.41 o
   6  21  -5        468.20        459.34       265.37 o
   1  23  -5       2710.35       2632.23       282.01 o
   2  23  -5       1345.99       1478.62       229.81 o
   3  23  -5       2555.30       2815.69       482.44 o
   4  23  -5         77.96         91.85       285.41 o
   5  23  -5        953.92       1269.18       401.11 o
   6  23  -5        571.18        683.47       357.74 o
   1  25  -5       1809.58       1949.90       274.09 o
   2  25  -5        663.17        548.07       314.59 o
   3  25  -5        470.20       1091.40       404.89 o
   4  25  -5       2930.22       2133.62       506.66 o
   5  25  -5        407.82        170.59       333.41 o
   1  27  -5        723.84        748.15       219.25 o
   2  27  -5        628.83       -147.48       299.92 o
   3  27  -5        616.83       1222.22       386.59 o
   4  27  -5        251.35        472.37       358.15 o
   1  29  -5       1065.44        726.53       491.26 o
   2  29  -5        173.77        -17.19       298.07 o
   3  29  -5        604.26        866.81       375.85 o
   1  31  -5        695.63        715.11       379.55 o
   2  31  -5        178.69       -252.37       280.00 o
   0   0  -4       8967.42       7862.04       467.33 o
   2   0  -4      16060.59      16436.68       868.59 o
   4   0  -4       1608.61       1591.99       305.18 o
   6   0  -4      18486.64      18605.71       723.03 o
   8   0  -4       3462.71       3786.65       563.26 o
   0   2  -4        811.38        724.23       126.05 o
   1   2  -4       2166.44       2367.71       132.62 o
   2   2  -4      23942.11      24322.84      1483.85 o
   3   2  -4       2041.36       1653.28       199.55 o
   4   2  -4        543.12        528.10       153.61 o
   5   2  -4       3445.75       3472.96       316.41 o
   6   2  -4       1200.31       1200.76       159.92 o
   7   2  -4        466.97        584.59       175.80 o
   8   2  -4        611.59        488.19       186.27 o
   9   2  -4        206.60        422.65       194.72 o
   0   4  -4       1623.79       1660.33       166.17 o
   1   4  -4       4058.54       4138.50       193.82 o
   2   4  -4      15185.15      14281.95       423.66 o
   3   4  -4      13880.58      14455.81       565.90 o
   4   4  -4       1968.61       2173.69       171.42 o
   5   4  -4        848.66        689.72       136.55 o
   6   4  -4       6839.90       6943.18       341.23 o
   7   4  -4        287.84         35.32       148.52 o
   8   4  -4        897.49        771.58       204.56 o
   9   4  -4        153.53        440.91       187.55 o
   0   6  -4        324.60        173.11       130.96 o
   1   6  -4       2225.17       2051.67       148.49 o
   2   6  -4       4236.27       4075.25       190.31 o
   3   6  -4        966.88       1272.40       192.64 o
   4   6  -4        779.57        467.90       115.28 o
   5   6  -4       4581.96       4424.40       224.15 o
   6   6  -4       7389.72       7810.20       502.69 o
   7   6  -4        392.22        289.69       123.39 o
   8   6  -4        902.13       1014.31       206.34 o
   9   6  -4        156.11        113.75       177.54 o
   0   8  -4      35023.97      34790.61      1541.11 o
   1   8  -4      11389.96      11470.16       367.35 o
   2   8  -4      24830.15      24695.27       663.54 o
   3   8  -4       2453.88       2479.11       270.85 o
   4   8  -4       2285.90       2114.41       185.15 o
   5   8  -4        256.57        100.77       145.65 o
   6   8  -4        969.05        912.01       158.31 o
   7   8  -4        482.05        429.68       172.05 o
   8   8  -4        309.98        391.60       181.00 o
   9   8  -4         50.09        -81.06       243.27 o
   0  10  -4      10150.47      10275.00       548.52 o
   1  10  -4       6070.82       6009.37       286.68 o
   2  10  -4       5531.22       5428.53       422.72 o
   3  10  -4       3490.48       3488.07       228.58 o
   4  10  -4       5260.56       5638.43       398.32 o
   5  10  -4       1263.73       1230.09       145.61 o
   6  10  -4       3704.95       3699.16       236.75 o
   7  10  -4        202.79         90.91       140.94 o
   8  10  -4       2165.04       2398.50       274.44 o
   0  12  -4       2710.11       2860.36       310.67 o
   1  12  -4       8820.66       8828.42       368.82 o
   2  12  -4       2956.11       2734.67       201.33 o
   3  12  -4         20.71         56.65        59.83 o
   4  12  -4       5786.67       5991.59       247.61 o
   5  12  -4       3735.60       3841.83       324.70 o
   6  12  -4       1246.43       1098.01       232.50 o
   7  12  -4         10.06       -108.98       110.72 o
   8  12  -4        134.06        133.39       141.82 o
   0  14  -4      19853.13      19792.66       994.07 o
   1  14  -4        356.03        143.57       106.57 o
   2  14  -4       1983.73       2257.69       198.81 o
   3  14  -4       5381.93       5273.91       237.77 o
   4  14  -4       3936.10       4332.49       246.85 o
   5  14  -4        627.07        642.96       140.50 o
   6  14  -4       1111.28       1093.81       158.60 o
   7  14  -4        492.03        428.73       144.85 o
   8  14  -4        741.02        701.29       167.73 o
   0  16  -4        470.34        519.85       211.11 o
   1  16  -4       1028.63        981.15       166.61 o
   2  16  -4       1899.41       1896.97       207.59 o
   3  16  -4        349.86        230.82        96.30 o
   4  16  -4       4652.57       4911.72       264.43 o
   5  16  -4        895.77        844.76       183.58 o
   6  16  -4       1806.45       1588.82       201.84 o
   7  16  -4        462.87        229.47       156.46 o
   8  16  -4       4560.91       4094.28       332.35 o
   0  18  -4      31953.01      32942.46      1511.70 o
   1  18  -4       2156.74       2300.89       266.96 o
   2  18  -4       1984.44       2075.74       213.93 o
   3  18  -4         53.77        177.39       102.28 o
   4  18  -4       4992.88       4693.46       384.88 o
   5  18  -4        225.92         83.44       159.85 o
   6  18  -4       1201.23       1225.38       192.00 o
   7  18  -4        106.44        216.61       159.77 o
   0  20  -4       2526.68       2613.03       382.29 o
   1  20  -4       1630.88       1850.02       225.89 o
   2  20  -4        357.12        550.47       155.29 o
   3  20  -4       1753.23       1911.98       223.11 o
   4  20  -4       4389.71       4450.54       385.57 o
   5  20  -4        589.83       1049.55       290.59 o
   6  20  -4        708.64        312.43       222.21 o
   7  20  -4         36.23       -193.12       196.22 o
   0  22  -4       4491.84       5626.94       561.78 o
   1  22  -4        313.26        311.30       174.00 o
   2  22  -4        377.68        418.93       157.86 o
   3  22  -4       1790.61       1915.38       278.47 o
   4  22  -4       4195.69       3752.14       443.89 o
   5  22  -4        151.14          5.94       183.45 o
   6  22  -4        294.60        134.40       338.52 o
   7  22  -4         65.66         81.98       214.53 o
   0  24  -4       9081.63       8490.93       684.74 o
   1  24  -4       1314.11        986.57       208.66 o
   2  24  -4        818.35       1038.25       209.75 o
   3  24  -4        188.98        630.29       312.81 o
   4  24  -4       1764.73       1861.46       334.18 o
   5  24  -4        370.85        388.11       333.81 o
   6  24  -4        411.36        506.99       237.48 o
   0  26  -4       1467.30       1213.48       354.15 o
   1  26  -4       1199.94        839.71       215.50 o
   2  26  -4       1222.90       1053.36       215.66 o
   3  26  -4        233.01        -84.59       280.59 o
   4  26  -4       3857.42       3771.98       417.04 o
   5  26  -4        916.85        882.74       263.26 o
   0  28  -4       3775.61       4480.28       557.78 o
   1  28  -4        541.96         36.58       169.60 o
   2  28  -4        944.29        682.07       205.14 o
   3  28  -4       2361.62       2295.03       482.74 o
   4  28  -4       1361.39       1569.45       357.41 o
   5  28  -4        597.05        354.46       245.34 o
   0  30  -4       1525.58       1705.03       416.52 o
   1  30  -4       1117.41       1106.72       254.81 o
   2  30  -4        916.06       1483.18       431.92 o
   3  30  -4        109.94        117.33       288.89 o
   4  30  -4        385.14          4.67       301.41 o
   0  32  -4        184.70         57.33       290.89 o
   1  32  -4        110.37       -128.87       191.92 o
   2  32  -4         91.49       -244.00       308.37 o
   1   1  -3       5373.78       5235.75       169.02 o
   2   1  -3        524.80        292.44       121.65 o
   3   1  -3       7637.63       7018.28       244.20 o
   4   1  -3       7888.02       7948.79       190.75 o
   5   1  -3        953.53       1104.11        88.78 o
   6   1  -3       1739.55       1670.44       114.14 o
   7   1  -3       5519.63       5624.60       244.21 o
   8   1  -3        192.64        176.09       172.32 o
   9   1  -3        424.43        167.94       150.48 o
   1   3  -3        170.35         65.89       110.54 o
   2   3  -3        557.85        720.52       138.02 o
   3   3  -3       8438.23       8058.21       240.66 o
   4   3  -3         84.28        146.74        66.38 o
   5   3  -3       4841.31       4898.29       160.57 o
   6   3  -3       1039.44        973.38        92.89 o
   7   3  -3      11875.20      12358.77       353.74 o
   8   3  -3        715.60       1079.76       179.81 o
   9   3  -3        565.02        376.63       157.73 o
   1   5  -3      23274.88      22487.84       585.85 o
   2   5  -3       2127.36       2134.71       116.80 o
   3   5  -3      27836.52      28126.54       617.51 o
   4   5  -3       1162.60       1288.22       120.43 o
   5   5  -3       2311.64       2341.28       167.52 o
   6   5  -3       1512.27       1601.26       140.63 o
   7   5  -3        663.95        943.31       145.19 o
   8   5  -3        485.90        543.95       129.55 o
   9   5  -3         82.11        357.30       158.95 o
   1   7  -3       9202.80       9544.11       294.69 o
   2   7  -3       3771.73       3857.95       142.21 o
   3   7  -3       4068.82       4164.81       170.96 o
   4   7  -3       4993.27       5075.05       204.44 o
   5   7  -3       3819.51       3923.51       212.06 o
   6   7  -3        274.80        328.97       113.90 o
   7   7  -3       5716.72       6045.22       290.05 o
   8   7  -3        123.07         80.80       130.23 o
   9   7  -3        595.19        253.37       258.91 o
   1   9  -3       6845.31       7149.82       309.41 o
   2   9  -3       5738.66       6095.43       220.94 o
   3   9  -3      11647.73      11914.53       332.91 o
   4   9  -3        951.86       1285.89       122.52 o
   5   9  -3       1590.53       1420.36       141.77 o
   6   9  -3       1799.58       1647.53       169.58 o
   7   9  -3       1839.03       1756.97       184.99 o
   8   9  -3       1250.61       1075.25       194.19 o
   9   9  -3        937.63       1315.89       220.52 o
   1  11  -3      21510.99      20546.68       739.03 o
   2  11  -3       1547.12       1599.04       123.26 o
   3  11  -3       5039.13       5071.31       154.87 o
   4  11  -3       4851.30       5006.84       318.64 o
   5  11  -3       2690.62       2789.65       188.55 o
   6  11  -3        269.12        257.27       117.29 o
   7  11  -3          8.42        222.62       126.73 o
   8  11  -3        876.43        780.55       170.27 o
   9  11  -3         13.77       -157.08       165.79 o
   1  13  -3       1705.71       1645.03       171.52 o
   2  13  -3        393.69        437.12        94.85 o
   3  13  -3       2563.09       2641.02       160.55 o
   4  13  -3        951.57        889.95       164.23 o
   5  13  -3      11351.42      11527.57       421.96 o
   6  13  -3       1097.56       1229.90       157.57 o
   7  13  -3       2707.31       2869.16       227.10 o
   8  13  -3        504.93        625.46       160.68 o
   9  13  -3       2642.07       2139.40       523.55 o
   1  15  -3      12714.45      13118.69       737.70 o
   2  15  -3       3985.27       4304.94       307.99 o
   3  15  -3       2527.06       2737.41       182.09 o
   4  15  -3        480.22        495.82        99.99 o
   5  15  -3       2431.99       2263.01       314.72 o
   6  15  -3       2324.35       2403.81       233.72 o
   7  15  -3        458.25        776.98       181.18 o
   8  15  -3        359.85        272.18       171.33 o
   1  17  -3       3928.20       4365.54       283.20 o
   2  17  -3       1715.20       1564.84       224.73 o
   3  17  -3        764.15        587.35        92.26 o
   4  17  -3       1430.09       1604.71       221.31 o
   5  17  -3       3440.47       3455.07       260.30 o
   6  17  -3        109.93          7.92       132.47 o
   7  17  -3        196.11         46.11       154.55 o
   8  17  -3         69.04        363.98       172.96 o
   1  19  -3         88.86        253.55       183.18 o
   2  19  -3        836.78        951.63       142.72 o
   3  19  -3        436.54        436.87        92.19 o
   4  19  -3        261.73        204.79       116.31 o
   5  19  -3       7061.16       7238.23       351.13 o
   6  19  -3         34.49        100.91       137.73 o
   7  19  -3        747.27        896.76       195.68 o
   8  19  -3        132.33        317.73       176.50 o
   1  21  -3      12261.84      12412.02       712.29 o
   2  21  -3       1875.20       1910.84       192.33 o
   3  21  -3       1938.22       1773.45       185.54 o
   4  21  -3        101.34        231.10       116.92 o
   5  21  -3       2778.00       2843.98       246.26 o
   6  21  -3        123.70         70.36       173.27 o
   7  21  -3        379.60        307.70       167.75 o
   1  23  -3       1940.86       1984.01       251.03 o
   2  23  -3        985.56        637.83       148.72 o
   3  23  -3       1258.71       1133.14       172.31 o
   4  23  -3        630.61        533.55       213.25 o
   5  23  -3       3703.69       3622.37       380.76 o
   6  23  -3        649.18        847.15       246.97 o
   7  23  -3        681.17        760.76       271.59 o
   1  25  -3       3086.01       3279.25       319.40 o
   2  25  -3       1181.16        873.30       278.40 o
   3  25  -3        841.65        928.25       169.59 o
   4  25  -3       1776.44       1976.72       323.55 o
   5  25  -3       1728.05       2132.68       327.87 o
   6  25  -3        147.70        352.09       222.42 o
   1  27  -3       2042.32       2137.79       546.66 o
   2  27  -3       1104.53       1273.85       300.89 o
   3  27  -3       2298.68       2398.11       283.22 o
   4  27  -3         27.77         41.29       273.41 o
   5  27  -3        633.67        609.55       241.05 o
   6  27  -3        742.88        308.95       394.11 o
   1  29  -3         80.71        176.41       326.26 o
   2  29  -3        202.59          2.96       241.63 o
   3  29  -3        567.12        493.57       231.38 o
   4  29  -3        314.63        351.11       229.17 o
   5  29  -3       1337.59       1393.26       303.41 o
   1  31  -3       3539.33       3703.58       376.28 o
   2  31  -3        134.94        -79.26       254.89 o
   3  31  -3       1175.13       1163.69       291.47 o
   4  31  -3       1394.22       1535.56       322.15 o
   1  33  -3        641.32        665.88       320.26 o
   2  33  -3        113.92        -53.14       343.78 o
   0   0  -2      47930.42      46546.63      1861.92 o
   2   0  -2      11951.33      12256.46       374.44 o
   4   0  -2       4827.13       4916.57       211.12 o
   6   0  -2      12402.02      12518.01       407.67 o
   8   0  -2       3852.23       3857.96       275.56 o
   0   2  -2      20134.26      21003.72       625.90 o
   1   2  -2      18700.94      18942.59       485.67 o
   2   2  -2      44511.46      44722.72       882.73 o
   3   2  -2       2181.04       2149.79        89.93 o
   4   2  -2      13464.29      13495.94       250.23 o
   5   2  -2        772.20        871.25        80.95 o
   6   2  -2       4742.30       4935.92       179.13 o
   7   2  -2        712.14        700.73        99.34 o
   8   2  -2       2541.57       2601.06       249.94 o
   9   2  -2         77.18        164.30       140.22 o
   0   4  -2       5141.09       5383.68       327.41 o
   1   4  -2      10751.34      11510.88       315.44 o
   2   4  -2       4523.74       4660.97       150.13 o
   3   4  -2       6823.32       6551.08       203.20 o
   4   4  -2       3914.90       4119.45       131.93 o
   5   4  -2        777.27        900.31        90.48 o
   6   4  -2       4171.43       4508.76       172.41 o
   7   4  -2        312.54        231.85        86.67 o
   8   4  -2        470.62        523.44       124.63 o
   9   4  -2        618.75        546.20       165.21 o
   0   6  -2      69673.55      68162.48      2837.62 o
   1   6  -2      19252.71      19443.43       373.64 o
   2   6  -2      23716.42      24675.26       464.06 o
   3   6  -2       2315.29       2798.22       226.49 o
   4   6  -2       8114.74       8190.69       195.54 o
   5   6  -2       6005.06       6088.91       178.64 o
   6   6  -2       3666.94       3753.16       154.02 o
   7   6  -2        400.74        259.83       117.32 o
   8   6  -2       3692.43       3575.02       234.22 o
   9   6  -2        287.18        221.32       125.25 o
   0   8  -2      29438.76      28856.92      1244.66 o
   1   8  -2       8702.36       9095.33       230.92 o
   2   8  -2      19860.71      19712.71       344.08 o
   3   8  -2       4595.70       4465.82       176.98 o
   4   8  -2       3009.49       3074.37       123.18 o
   5   8  -2       1354.75       1409.19        92.12 o
   6   8  -2       1719.62       1830.37       117.25 o
   7   8  -2        179.48        232.97       103.16 o
   8   8  -2       1500.57       1425.23       160.32 o
   9   8  -2         44.62         34.55       143.54 o
   0  10  -2      17149.21      17187.41       783.33 o
   1  10  -2       3018.19       3161.08       124.94 o
   2  10  -2       7984.53       8178.41       228.57 o
   3  10  -2      12432.51      12471.42       246.05 o
   4  10  -2       5427.84       5218.46       162.04 o
   5  10  -2        841.98        907.19        85.97 o
   6  10  -2       8735.02       9000.47       342.35 o
   7  10  -2       1391.83       1355.63       179.84 o
   8  10  -2       1594.92       1814.72       178.89 o
   9  10  -2        220.35        128.87       147.99 o
   0  12  -2       4397.45       3951.47       313.41 o
   1  12  -2      10348.44      10929.31       326.08 o
   2  12  -2       7895.70       7710.45       220.21 o
   3  12  -2        512.45        674.06        82.36 o
   4  12  -2       5750.62       5872.13       247.53 o
   5  12  -2       5160.72       5121.10       182.62 o
   6  12  -2       1294.76       1126.33       146.57 o
   7  12  -2        857.53        876.81       149.02 o
   8  12  -2       1026.25        796.67       161.37 o
   9  12  -2        102.63         86.05       195.33 o
   0  14  -2      16795.97      15453.20       747.55 o
   1  14  -2       3045.99       3008.05       185.43 o
   2  14  -2       1486.30       1523.80       107.04 o
   3  14  -2      12616.31      12422.93       330.41 o
   4  14  -2       1362.83       1387.98       113.08 o
   5  14  -2       1720.04       1676.12       101.66 o
   6  14  -2       1668.44       1625.32       217.65 o
   7  14  -2         68.46        287.95       145.42 o
   8  14  -2        853.26        494.08       182.07 o
   9  14  -2        495.98        412.12       217.66 o
   0  16  -2       5737.07       5460.35       419.04 o
   1  16  -2       2492.04       2801.84       202.93 o
   2  16  -2       8568.13       8275.40       249.30 o
   3  16  -2       1219.38       1132.99       111.73 o
   4  16  -2       8498.19       8213.04       310.87 o
   5  16  -2        151.22        192.63       124.40 o
   6  16  -2       3235.68       3326.21       261.99 o
   7  16  -2        252.45        428.18       157.67 o
   8  16  -2       2894.94       3147.85       295.52 o
   0  18  -2      11997.62      11604.18       663.40 o
   1  18  -2        922.02       1037.54       139.73 o
   2  18  -2       3588.34       3615.04       185.29 o
   3  18  -2        360.08        345.23       101.68 o
   4  18  -2       4211.93       4229.85       201.38 o
   5  18  -2       1537.56       1153.96       297.01 o
   6  18  -2       3205.94       3550.26       280.30 o
   7  18  -2        256.23        517.86       168.78 o
   8  18  -2        922.87       1050.77       212.82 o
   0  20  -2       5221.92       4559.91       476.37 o
   1  20  -2       1109.71       1270.57       155.89 o
   2  20  -2       6008.72       5799.78       220.96 o
   3  20  -2       1278.91       1120.28       121.70 o
   4  20  -2       7682.67       7414.81       353.30 o
   5  20  -2        348.76        168.50       133.33 o
   6  20  -2        986.57        880.64       186.23 o
   7  20  -2         15.74        285.04       166.45 o
   8  20  -2        784.14       1170.02       225.43 o
   0  22  -2       4837.39       5309.53       518.15 o
   1  22  -2         21.55        -52.14       110.89 o
   2  22  -2       4538.97       4315.37       199.30 o
   3  22  -2       2209.55       2295.31       162.78 o
   4  22  -2       1674.10       1902.36       161.73 o
   5  22  -2       1349.04       1431.31       258.14 o
   6  22  -2       1800.66       1861.81       288.94 o
   7  22  -2        125.83         14.63       157.80 o
   0  24  -2      12561.95      12794.47       782.89 o
   1  24  -2       1133.49       1130.43       239.95 o
   2  24  -2       2719.71       2795.99       365.53 o
   3  24  -2         76.78        -33.64       123.49 o
   4  24  -2       1753.13       1544.96       359.37 o
   5  24  -2        326.39        386.63       219.97 o
   6  24  -2       1395.19       1060.15       271.92 o
   7  24  -2        155.37        103.74       446.66 o
   0  26  -2       1660.32       1620.81       357.70 o
   1  26  -2       1090.27       1129.63       183.29 o
   2  26  -2       3156.28       3326.19       268.49 o
   3  26  -2        283.65        146.79       148.07 o
   4  26  -2       1871.33       2026.60       303.66 o
   5  26  -2       1401.40       1528.61       294.35 o
   6  26  -2        734.42        702.98       259.93 o
   0  28  -2       3695.80       4034.50       519.04 o
   1  28  -2        216.81         86.67       244.07 o
   2  28  -2       1757.24       1831.40       227.18 o
   3  28  -2       2308.93       2158.63       242.00 o
   4  28  -2       1840.60       1788.42       302.46 o
   5  28  -2        160.81       -192.26       192.26 o
   6  28  -2       1282.49       1611.32       321.92 o
   0  30  -2        281.02        238.67       256.00 o
   1  30  -2       2067.34       2254.34       299.78 o
   2  30  -2       1260.17       1163.17       206.93 o
   3  30  -2        128.49         94.81       157.32 o
   4  30  -2        806.61        999.15       320.59 o
   5  30  -2       1010.18       1056.65       290.88 o
   0  32  -2       2187.83       1562.96       391.70 o
   1  32  -2        692.12         88.41       329.78 o
   2  32  -2        257.63        232.59       269.75 o
   3  32  -2        976.63       1202.52       257.68 o
   4  32  -2        184.11        539.79       253.23 o
   0  34  -2       2143.95       2015.77       424.96 o
   1  34  -2        508.58        794.71       332.00 o
   2  34  -2       1673.67       1726.14       708.18 o
   1   1  -1      13150.18      13106.25       234.45 o
   2   1  -1      11773.17      11532.13       179.06 o
   3   1  -1       5022.87       4871.16       125.76 o
   4   1  -1         44.16         74.99        52.01 o
   5   1  -1      11408.48      11558.83       260.02 o
   6   1  -1        306.67        260.09        73.31 o
   7   1  -1        740.05        640.69        98.29 o
   8   1  -1         62.79        119.32        90.26 o
   9   1  -1       3904.06       3860.61       229.28 o
  10   1  -1        403.95        472.46       236.11 o
   1   3  -1      63457.41      62218.36      1210.52 o
   2   3  -1       3378.50       3419.78        93.41 o
   3   3  -1      10057.16      10134.01       204.95 o
   4   3  -1        131.77        107.23        51.07 o
   5   3  -1       6410.26       6569.41       183.63 o
   6   3  -1        905.62        882.76        93.97 o
   7   3  -1       3296.20       3324.42       163.22 o
   8   3  -1        510.74        508.77       102.82 o
   9   3  -1        708.77        688.47       158.03 o
   1   5  -1      14628.58      14603.46       258.95 o
   2   5  -1       6380.18       6480.60       126.98 o
   3   5  -1      16488.38      16483.15       277.32 o
   4   5  -1       1532.71       1794.18        93.74 o
   5   5  -1      10255.01      10266.96       241.12 o
   6   5  -1       4024.99       3856.98       162.38 o
   7   5  -1       3250.01       3338.50       165.34 o
   8   5  -1        619.61        715.40       122.07 o
   9   5  -1       4102.87       4160.04       280.97 o
   1   7  -1      25060.59      24444.75       447.07 o
   2   7  -1       1106.18       1257.70        67.04 o
   3   7  -1       4281.81       4234.54       127.57 o
   4   7  -1       5856.90       5948.81       162.28 o
   5   7  -1       4762.55       4727.24       161.00 o
   6   7  -1        227.10        117.96        70.78 o
   7   7  -1       3735.08       3771.95       199.82 o
   8   7  -1        642.64        417.92       115.44 o
   9   7  -1       1606.56       1585.32       195.88 o
   1   9  -1       5099.23       4843.62       126.99 o
   2   9  -1       7217.99       7039.26       197.92 o
   3   9  -1       5804.37       5640.34       174.97 o
   4   9  -1       1388.35       1414.60        86.64 o
   5   9  -1       1917.37       2164.91       101.33 o
   6   9  -1       4464.12       4488.90       150.58 o
   7   9  -1       2636.49       2641.50       152.42 o
   8   9  -1       1356.67       1356.71       150.57 o
   9   9  -1       1670.72       1660.88       200.26 o
   1  11  -1       1951.06       2003.89       138.80 o
   2  11  -1       1690.30       1935.89       136.07 o
   3  11  -1       2947.07       3006.97       143.64 o
   4  11  -1       8619.58       8537.86       253.06 o
   5  11  -1       7354.17       7319.18       181.51 o
   6  11  -1       2396.89       2427.82       119.42 o
   7  11  -1       4238.36       4599.29       232.10 o
   8  11  -1        475.78        615.52       153.14 o
   9  11  -1        906.13       1026.49       178.69 o
   1  13  -1       9698.38       9362.33       306.93 o
   2  13  -1       1657.91       1928.90       116.72 o
   3  13  -1      15817.67      15869.49       388.17 o
   4  13  -1       1832.39       1805.73       131.24 o
   5  13  -1       7085.85       7021.63       208.52 o
   6  13  -1         34.63         76.74        68.66 o
   7  13  -1        765.53        714.68       162.19 o
   8  13  -1        371.95        369.25       140.63 o
   9  13  -1        872.03        841.26       305.45 o
   1  15  -1       6867.37       7107.41       268.79 o
   2  15  -1       2061.94       2098.53       128.79 o
   3  15  -1       7223.05       7005.52       231.49 o
   4  15  -1       2802.88       2987.41       187.22 o
   5  15  -1       1197.66       1474.75       136.82 o
   6  15  -1        862.09        878.57       125.46 o
   7  15  -1       5554.69       6262.59       368.42 o
   8  15  -1        892.14        638.69       191.70 o
   9  15  -1        673.04        532.89       191.44 o
   1  17  -1       6434.57       6491.97       263.77 o
   2  17  -1       1238.20       1214.18       144.99 o
   3  17  -1       3833.58       3738.05       179.37 o
   4  17  -1       8451.91       8714.46       284.67 o
   5  17  -1        629.80        650.58       112.49 o
   6  17  -1          2.31        160.32       201.02 o
   7  17  -1       2708.33       2806.39       254.28 o
   8  17  -1        153.21         75.01       161.13 o
   1  19  -1       3656.94       3520.65       249.72 o
   2  19  -1        299.40        447.87       119.18 o
   3  19  -1       8453.12       8607.83       277.43 o
   4  19  -1       1526.36       1559.86       225.11 o
   5  19  -1       1796.54       1844.60       160.39 o
   6  19  -1        640.50        740.31       169.80 o
   7  19  -1       1129.72       1026.39       196.02 o
   8  19  -1         20.99        -88.85       161.92 o
   1  21  -1       3804.99       3802.23       243.28 o
   2  21  -1        242.67        283.99       124.96 o
   3  21  -1       1578.64       1635.57       143.30 o
   4  21  -1        678.34        631.55       119.79 o
   5  21  -1       3079.59       3298.66       213.63 o
   6  21  -1        322.05        389.15       194.31 o
   7  21  -1       5711.56       5945.25       396.52 o
   8  21  -1         29.50        129.11       173.45 o
   1  23  -1       7269.39       7375.63       328.02 o
   2  23  -1        942.64        997.63       251.29 o
   3  23  -1       4430.50       4399.64       221.26 o
   4  23  -1        364.44        329.72       115.38 o
   5  23  -1       1287.65       1264.96       222.44 o
   6  23  -1        293.17         66.39       147.60 o
   7  23  -1        580.11        491.55       200.90 o
   1  25  -1       1202.03       1293.98       186.16 o
   2  25  -1        558.60        623.19       160.29 o
   3  25  -1       1845.12       1981.55       168.62 o
   4  25  -1       1872.25       2146.42       182.53 o
   5  25  -1       1107.46       1159.01       324.07 o
   6  25  -1         29.07       -127.21       148.00 o
   7  25  -1       1152.14        890.72       204.30 o
   1  27  -1        804.57        612.29       166.13 o
   2  27  -1       1076.26        987.91       185.77 o
   3  27  -1       2505.74       2557.46       244.82 o
   4  27  -1         23.33         44.01       143.63 o
   5  27  -1       1177.42        734.07       341.41 o
   6  27  -1       1071.39       1312.79       299.10 o
   1  29  -1       5154.82       4923.90       335.92 o
   2  29  -1        354.49        207.62       160.15 o
   3  29  -1       1323.46       1025.93       197.57 o
   4  29  -1        389.64        393.16       165.93 o
   5  29  -1        160.09         22.67       318.00 o
   1  31  -1       2573.99       2569.66       298.91 o
   2  31  -1        173.54        122.36       164.15 o
   3  31  -1        307.98        214.71       177.51 o
   4  31  -1        270.79        402.23       253.86 o
   5  31  -1       1038.61        824.37       386.44 o
   1  33  -1       1055.77       1104.85       216.76 o
   2  33  -1       1714.00       1616.65       240.30 o
   3  33  -1        359.97         80.43       177.60 o
   4  33  -1         41.97       -215.11       215.11 o
   1  35  -1        947.93        802.18       253.35 o
   2  35  -1        396.23        419.68       200.27 o
   2   0   0       7065.65       6424.84       192.15 o
   4   0   0      18017.57      17759.62       477.26 o
   6   0   0        152.13        161.35        93.17 o
   8   0   0        221.51        300.09       135.03 o
  10   0   0        119.08        476.52       347.33 o
   1   2   0       1396.66       1282.78        39.85 o
   2   2   0        483.72        548.80        48.76 o
   3   2   0       2476.69       3002.07       117.04 o
   4   2   0      13474.98      13072.41       266.33 o
   5   2   0        556.80        385.48        77.79 o
   6   2   0       1827.11       1977.55       119.59 o
   7   2   0         45.79         23.06        81.18 o
   8   2   0       4534.56       4785.90       210.01 o
   9   2   0        776.21        839.70       156.38 o
  10   2   0        648.84        978.70       272.26 o
   0   4   0       6739.79       6519.83       215.79 o
   1   4   0       6323.38       5883.15       127.12 o
   2   4   0       4618.10       4519.16       122.24 o
   3   4   0      20616.11      20666.00       366.90 o
   4   4   0      21351.58      21489.02       394.88 o
   5   4   0        112.05        160.97        60.04 o
   6   4   0       1751.66       1790.44       115.00 o
   7   4   0       2692.05       2606.06       147.47 o
   8   4   0       2227.06       2030.09       147.41 o
   9   4   0        571.02        483.30       130.97 o
  10   4   0        495.15        604.89       236.63 o
   0   6   0      39727.87      38520.67      1400.51 o
   1   6   0      32013.94      31182.27       725.08 o
   2   6   0         44.36         60.23        52.45 o
   3   6   0         11.34         12.86        52.10 o
   4   6   0      15769.04      15052.61       299.17 o
   5   6   0       1571.99       1633.90       102.03 o
   6   6   0        447.94        363.63        77.28 o
   7   6   0        309.46        348.15        89.07 o
   8   6   0        949.61        953.57       158.75 o
   9   6   0          1.11          2.85       129.35 o
   0   8   0        712.36       1075.57       117.17 o
   1   8   0       8428.80       8502.88       255.74 o
   2   8   0       2722.07       2804.20       123.23 o
   3   8   0       8454.75       8239.90       204.76 o
   4   8   0      10682.23      10229.00       254.58 o
   5   8   0        375.16        310.74        67.18 o
   6   8   0       7707.49       7337.35       210.98 o
   7   8   0        493.73        464.89        92.69 o
   8   8   0       8896.46       9035.24       304.11 o
   9   8   0        102.24        161.05       166.09 o
   0  10   0      11801.02      11066.40       391.85 o
   1  10   0      11415.45      11562.18       332.61 o
   2  10   0      16113.66      15677.77       429.38 o
   3  10   0      14266.39      13643.69       337.30 o
   4  10   0       3882.67       3843.33       156.50 o
   5  10   0         96.73         19.18        65.42 o
   6  10   0       3495.10       3585.21       184.20 o
   7  10   0        572.77        609.61       134.80 o
   8  10   0        437.12        508.80       119.05 o
   9  10   0        110.98        180.70       142.73 o
   0  12   0       4674.52       4982.12       248.51 o
   1  12   0      11235.09      11301.39       292.93 o
   2  12   0        548.91        428.89        95.04 o
   3  12   0       1921.40       2201.27       195.72 o
   4  12   0       4230.17       4370.30       167.00 o
   5  12   0      11974.09      11808.79       305.59 o
   6  12   0       3963.82       3812.25       171.31 o
   7  12   0        838.80        801.90       105.49 o
   8  12   0       1039.11        744.08       155.93 o
   9  12   0         48.64       -130.69       130.69 o
   0  14   0       4801.44       4986.02       265.54 o
   1  14   0       1335.28       1160.94       152.97 o
   2  14   0       7904.01       7633.42       280.96 o
   3  14   0       4719.19       4480.37       213.43 o
   4  14   0        451.42        433.73        93.38 o
   5  14   0         29.48        102.74        84.50 o
   6  14   0       6753.60       7102.37       221.72 o
   7  14   0        187.81         91.30        99.24 o
   8  14   0       2084.62       2297.32       227.91 o
   9  14   0        186.40        165.73       149.45 o
   0  16   0         30.49        -35.41        99.76 o
   1  16   0        714.60        607.81        98.19 o
   2  16   0      39457.48      38785.62       975.75 o
   3  16   0        177.33        125.99        94.19 o
   4  16   0        129.15        239.63        88.88 o
   5  16   0       4287.18       4602.82       241.76 o
   6  16   0        165.71        117.06        79.60 o
   7  16   0          1.40         18.13       110.36 o
   8  16   0        100.81         74.08       129.97 o
   9  16   0         90.67        -97.63       152.72 o
   0  18   0        738.29        632.44       149.07 o
   1  18   0        429.40        479.72        97.69 o
   2  18   0      11234.13      11441.66       396.05 o
   3  18   0         63.61         29.52        93.41 o
   4  18   0       3930.26       3864.14       262.22 o
   5  18   0       2221.57       2204.15       240.95 o
   6  18   0       6927.41       7944.58       304.74 o
   7  18   0        200.05        172.60       195.65 o
   8  18   0       1320.45       1294.29       226.66 o
   0  20   0        272.96         53.37       123.33 o
   1  20   0        168.13         67.30        89.43 o
   2  20   0      10419.93       9836.46       372.22 o
   3  20   0       3070.61       3446.98       465.54 o
   4  20   0        268.54        269.29       106.88 o
   5  20   0       5670.74       5686.18       323.21 o
   6  20   0        572.61        712.39       140.43 o
   7  20   0          1.21         37.38       218.95 o
   8  20   0         48.25        -25.57       174.67 o
   0  22   0        775.57        491.19       161.66 o
   1  22   0          0.17         70.28       118.38 o
   2  22   0      14949.49      14730.00       497.01 o
   3  22   0       1526.97       1728.25       194.63 o
   4  22   0         30.30        169.23       113.25 o
   5  22   0         63.33        -48.19       104.47 o
   6  22   0       3622.92       3319.84       339.54 o
   7  22   0         15.37         16.76       159.97 o
   8  22   0        143.25        202.89       238.59 o
   0  24   0        377.98        602.61       351.37 o
   1  24   0       1035.26        888.90       161.96 o
   2  24   0        101.92         43.43       142.99 o
   3  24   0          5.85         89.65       129.49 o
   4  24   0         19.50          6.93       105.70 o
   5  24   0        219.06         55.27       121.45 o
   6  24   0       5939.07       6375.61       467.31 o
   7  24   0         40.61        -24.60       169.20 o
   0  26   0       6542.49       6659.24       658.89 o
   1  26   0       2874.94       2965.43       256.23 o
   2  26   0       8354.34       8633.01       526.26 o
   3  26   0        169.60        -99.21       136.09 o
   4  26   0        746.81        731.87       142.61 o
   5  26   0         24.57         82.83       122.57 o
   6  26   0        382.85        617.00       227.50 o
   7  26   0        180.97       -138.44       226.03 o
   0  28   0        484.04        692.24       198.85 o
   1  28   0        419.67        458.28       160.80 o
   2  28   0       2658.99       2917.80       264.75 o
   3  28   0       1991.83       2127.55       246.24 o
   4  28   0        448.96        218.95       284.45 o
   5  28   0          7.30         57.32       204.30 o
   6  28   0       2138.55       1953.40       487.63 o
   0  30   0         10.68        175.65       189.23 o
   1  30   0        931.25        926.29       190.91 o
   2  30   0        421.40        424.61       174.84 o
   3  30   0          3.82         42.13       155.14 o
   4  30   0       1366.43       1029.49       216.04 o
   5  30   0        592.98        669.34       327.30 o
   0  32   0       8293.49       8523.07       506.77 o
   1  32   0         60.99        111.47       159.35 o
   2  32   0        647.28        655.71       191.38 o
   3  32   0       1871.72       1790.79       250.28 o
   4  32   0        534.05        716.54       207.83 o
   0  34   0         19.54        483.55       327.18 o
   1  34   0        146.48       -161.24       161.24 o
   2  34   0        124.46        -39.81       177.55 o
   3  34   0        529.31        581.25       251.08 o
   0  36   0       4145.91       3902.65       590.29 o
   1   1   1      11645.13      11882.74       203.12 o
   2   1   1      11683.33      11310.80       206.30 o
   3   1   1       4308.49       4411.74       123.08 o
   4   1   1         68.76        118.35        51.34 o
   5   1   1      11801.56      11780.50       260.44 o
   6   1   1        306.67        301.10        71.42 o
   7   1   1        793.66        921.12       112.41 o
   8   1   1         63.04        -81.64        95.31 o
   9   1   1       4348.92       4258.83       280.92 o
  10   1   1        401.83        258.97       149.61 o
   1   3   1      65611.95      64552.55      1376.19 o
   2   3   1       3347.36       3441.03       138.14 o
   3   3   1       9499.50       9744.24       221.08 o
   4   3   1        133.24        116.82        56.76 o
   5   3   1       6986.08       6748.01       181.60 o
   6   3   1        916.49       1082.69        95.29 o
   7   3   1       2515.31       2399.77       142.96 o
   8   3   1        532.05        343.24       111.25 o
   9   3   1        774.32        847.18       167.55 o
  10   3   1        130.27        -28.30       280.74 o
   1   5   1      12562.25      13059.85       231.14 o
   2   5   1       6461.81       6379.82       205.25 o
   3   5   1      15651.96      16062.58       365.19 o
   4   5   1       1516.67       1708.35        99.09 o
   5   5   1      10708.69      10677.82       242.40 o
   6   5   1       4115.45       4129.58       160.45 o
   7   5   1       3220.85       3101.87       159.83 o
   8   5   1        612.47        693.30       122.86 o
   9   5   1       4395.04       4510.41       288.15 o
   1   7   1      26799.46      25812.48       456.56 o
   2   7   1       1125.15       1068.40        96.93 o
   3   7   1       5562.53       5592.97       199.66 o
   4   7   1       5705.09       5925.93       235.12 o
   5   7   1       4897.28       4809.67       160.23 o
   6   7   1        234.30        172.44        70.74 o
   7   7   1       3450.83       3357.54       194.69 o
   8   7   1        625.77        508.57       134.74 o
   9   7   1       1584.89       1100.69       221.62 o
   1   9   1       5605.17       5554.20       164.98 o
   2   9   1       7242.55       7232.88       203.66 o
   3   9   1       5129.57       4822.31       203.43 o
   4   9   1       1400.91       1345.51       134.69 o
   5   9   1       1730.52       1913.32       148.45 o
   6   9   1       4379.05       4544.65       208.77 o
   7   9   1       2166.34       2284.54       168.97 o
   8   9   1       1338.51       1198.39       149.43 o
   9   9   1       1534.66       1326.84       166.73 o
   1  11   1       2165.02       2102.85       119.53 o
   2  11   1       1688.13       1808.22       112.19 o
   3  11   1       3420.34       3285.39       152.39 o
   4  11   1       8732.92       8714.00       263.48 o
   5  11   1       7571.72       6991.22       257.67 o
   6  11   1       2365.92       2708.78       214.05 o
   7  11   1       4701.89       4680.37       231.76 o
   8  11   1        479.74        506.36       135.52 o
   9  11   1       1008.85       1055.13       183.39 o
   1  13   1       9521.88       9144.91       259.58 o
   2  13   1       1634.92       1603.47       141.29 o
   3  13   1      15994.60      15713.00       392.13 o
   4  13   1       1863.42       1826.97       136.47 o
   5  13   1       6252.39       6481.31       225.02 o
   6  13   1         29.10         28.10        77.48 o
   7  13   1        643.02        508.71       102.37 o
   8  13   1        383.30        416.62       121.44 o
   9  13   1        601.22        574.73       166.13 o
   1  15   1       6771.03       6721.94       225.09 o
   2  15   1       2029.06       2208.40       207.22 o
   3  15   1       7083.93       7075.73       360.37 o
   4  15   1       2788.43       2590.90       167.36 o
   5  15   1       1463.13       1594.05       136.95 o
   6  15   1        908.87       1061.36       223.42 o
   7  15   1       6043.65       6545.56       239.22 o
   8  15   1        870.31        885.51       144.51 o
   9  15   1        670.22        362.34       166.37 o
   1  17   1       5943.88       5604.26       216.24 o
   2  17   1       1254.28       1464.41       152.98 o
   3  17   1       3705.03       3610.06       252.62 o
   4  17   1       8412.50       8455.69       344.85 o
   5  17   1        340.55        383.65       216.00 o
   6  17   1          2.03         10.39        96.54 o
   7  17   1       2933.35       2764.69       177.13 o
   8  17   1        153.29        201.09       161.68 o
   1  19   1       3693.50       3838.65       202.46 o
   2  19   1        317.52        328.36       119.15 o
   3  19   1       9193.38       8782.67       349.82 o
   4  19   1       1559.16       1687.16       240.48 o
   5  19   1       1372.07       1208.01       176.79 o
   6  19   1        636.31        601.26       156.71 o
   7  19   1       1239.70       1247.97       179.23 o
   8  19   1         22.41        143.07       170.29 o
   1  21   1       3195.26       3287.82       201.11 o
   2  21   1        245.82        233.43       117.95 o
   3  21   1       1576.35       1531.50       188.56 o
   4  21   1        686.19        423.74       186.32 o
   5  21   1       3150.93       3269.99       266.33 o
   6  21   1        318.56        376.20       131.05 o
   7  21   1       6099.84       5782.65       384.68 o
   8  21   1         30.47         15.52       169.94 o
   1  23   1       7555.12       7559.78       284.64 o
   2  23   1        896.77        844.71       161.07 o
   3  23   1       4512.61       4674.57       304.08 o
   4  23   1        360.15         42.98       139.05 o
   5  23   1        905.12        756.19       178.77 o
   6  23   1        273.80         76.79       128.67 o
   7  23   1        555.95        554.17       204.48 o
   1  25   1       1382.10       1584.26       165.75 o
   2  25   1        589.07        632.32       159.45 o
   3  25   1       2151.57       2432.62       245.02 o
   4  25   1       1880.95       2109.71       240.30 o
   5  25   1        957.82       1375.57       301.08 o
   6  25   1         28.63         37.84       134.29 o
   7  25   1       1305.91       1059.99       255.18 o
   1  27   1        471.55        367.79       129.80 o
   2  27   1       1104.08        724.64       181.21 o
   3  27   1       2300.99       2388.45       254.52 o
   4  27   1         23.88        -60.30       146.02 o
   5  27   1       1255.64       1258.66       184.24 o
   6  27   1       1056.71        963.71       298.94 o
   1  29   1       5699.09       5690.46       354.67 o
   2  29   1        364.55        349.54       164.10 o
   3  29   1       1458.25       1435.78       227.62 o
   4  29   1        378.42        309.71       186.33 o
   5  29   1        141.78         86.62       142.23 o
   1  31   1       2243.83       2418.60       260.83 o
   2  31   1        169.00        224.60       170.54 o
   3  31   1        237.38         28.68       164.49 o
   4  31   1        286.93        510.92       193.61 o
   5  31   1       1014.75        912.71       311.19 o
   1  33   1       1080.92        980.05       236.76 o
   2  33   1       1684.67       1100.26       227.33 o
   3  33   1        399.36        397.82       198.47 o
   4  33   1         42.41        -37.72       188.43 o
   1  35   1       1021.18       1227.78       243.85 o
   2  35   1        402.78        330.02       196.74 o
   2   0   2      10460.36      10780.75       291.55 o
   4   0   2       6198.33       6490.90       410.97 o
   6   0   2      11054.55      11344.78       389.18 o
   8   0   2       3875.94       3146.14       427.96 o
   0   2   2      18274.05      20384.81       849.70 o
   1   2   2      18920.77      20110.55       474.02 o
   2   2   2      42435.02      43243.62       993.49 o
   3   2   2       2182.66       2122.32        97.72 o
   4   2   2      14275.10      14323.08       341.67 o
   5   2   2        778.67        799.27        73.16 o
   6   2   2       4806.75       5217.43       175.49 o
   7   2   2        709.48        771.46       112.02 o
   8   2   2       3059.64       3074.95       230.57 o
   9   2   2         75.05        116.92       134.13 o
   0   4   2       6804.95       7231.38       326.07 o
   1   4   2      10736.91      11572.03       256.38 o
   2   4   2       3324.20       3199.35       193.33 o
   3   4   2       6806.06       6438.18       229.27 o
   4   4   2       4512.60       4550.01       173.96 o
   5   4   2        793.39        941.29        72.84 o
   6   4   2       4233.68       4234.08       159.59 o
   7   4   2        293.98        125.56       108.18 o
   8   4   2        549.26        364.53       136.23 o
   9   4   2        634.49        834.07       166.43 o
   0   6   2      74950.84      73736.88      1967.02 o
   1   6   2      18805.23      19432.90       402.54 o
   2   6   2      22985.55      24424.87       506.76 o
   3   6   2       2340.02       2915.76       164.92 o
   4   6   2       8382.92       8910.01       294.70 o
   5   6   2       5997.93       6170.22       205.78 o
   6   6   2       2946.27       3058.73       174.44 o
   7   6   2        408.96        606.87       110.61 o
   8   6   2       3466.62       3468.77       247.81 o
   9   6   2        289.79        181.90       137.38 o
   0   8   2      29773.87      29803.05       868.90 o
   1   8   2       9034.81       9092.85       175.98 o
   2   8   2      19205.69      19206.85       420.60 o
   3   8   2       4606.49       4562.99       193.64 o
   4   8   2       3111.20       3293.94       193.91 o
   5   8   2       1362.86       1075.43       120.56 o
   6   8   2       2031.23       2024.04       149.98 o
   7   8   2        177.25        222.83       118.15 o
   8   8   2       1824.09       1759.19       164.39 o
   9   8   2         41.50         24.41       130.38 o
   0  10   2      17076.61      16901.67       554.86 o
   1  10   2       2863.58       3001.22       102.54 o
   2  10   2       9350.82       9446.12       245.37 o
   3  10   2      12317.00      12015.75       365.93 o
   4  10   2       5327.29       5021.97       368.87 o
   5  10   2        852.44        936.85       170.03 o
   6  10   2       8286.31       8152.10       322.16 o
   7  10   2       1411.37       1453.15       148.79 o
   8  10   2       1251.24       1042.46       146.71 o
   9  10   2        228.23        249.51       145.87 o
   0  12   2       3916.08       3980.94       226.34 o
   1  12   2      10326.96      10365.95       283.68 o
   2  12   2       8089.78       7882.21       228.34 o
   3  12   2        502.14        581.37        86.39 o
   4  12   2       6106.11       6108.41       256.11 o
   5  12   2       5207.83       4707.76       327.43 o
   6  12   2       1054.49       1272.66       181.75 o
   7  12   2        831.20        702.41       127.35 o
   8  12   2       1066.60       1003.12       147.17 o
   9  12   2         95.83        129.52       141.68 o
   0  14   2      15661.72      14294.83       535.37 o
   1  14   2       3120.43       3274.85       159.83 o
   2  14   2       1783.40       1597.93       119.00 o
   3  14   2      12719.47      12867.91       341.92 o
   4  14   2       1089.18       1237.65       127.07 o
   5  14   2       1698.54       1678.97       150.42 o
   6  14   2       1931.58       1983.39       154.96 o
   7  14   2         63.88        129.39        94.37 o
   8  14   2        982.15        799.58       128.42 o
   9  14   2        478.51        139.77       157.06 o
   0  16   2       5343.87       5272.90       290.78 o
   1  16   2       2501.03       2690.25       159.88 o
   2  16   2       9484.60       9368.81       275.79 o
   3  16   2       1187.22       1251.48       114.39 o
   4  16   2       7802.99       7857.81       272.45 o
   5  16   2        141.54        210.39       136.25 o
   6  16   2       3441.07       3561.37       200.99 o
   7  16   2        257.64        290.66       119.61 o
   8  16   2       2622.91       3019.75       253.59 o
   0  18   2      10660.25      10550.11       679.11 o
   1  18   2        904.47        945.86       114.23 o
   2  18   2       3156.95       3352.12       187.35 o
   3  18   2        362.47        333.05       118.84 o
   4  18   2       3829.11       3743.65       269.45 o
   5  18   2       1518.05       1558.00       155.92 o
   6  18   2       3921.19       4231.07       221.68 o
   7  18   2        253.80        111.57       111.30 o
   8  18   2       1162.18       1073.86       160.92 o
   0  20   2       4902.14       5500.51       341.83 o
   1  20   2       1102.40        992.78       125.35 o
   2  20   2       6522.26       6817.58       304.36 o
   3  20   2       1314.67       1377.98       178.79 o
   4  20   2       7217.64       7531.73       374.24 o
   5  20   2        318.14        314.68       157.28 o
   6  20   2       1078.80       1259.43       172.63 o
   7  20   2         15.74        138.90       115.12 o
   8  20   2        695.98        698.38       155.18 o
   0  22   2       4163.67       3944.35       323.23 o
   1  22   2         21.71        118.56       101.50 o
   2  22   2       5645.22       6230.93       319.29 o
   3  22   2       2216.64       1961.00       212.30 o
   4  22   2       1246.31       1322.37       200.02 o
   5  22   2       1356.74       1339.23       205.26 o
   6  22   2       1927.78       1649.27       192.79 o
   7  22   2        129.78        -20.82       140.47 o
   0  24   2      11645.29      11892.70       544.76 o
   1  24   2       1188.75       1050.49       149.83 o
   2  24   2       2782.57       2930.94       407.92 o
   3  24   2         74.81         35.88       136.19 o
   4  24   2       1734.46       1894.19       229.39 o
   5  24   2        344.51        125.19       154.84 o
   6  24   2       1641.10       1579.67       199.87 o
   7  24   2        152.52        398.28       222.70 o
   0  26   2       2128.70       2386.04       337.96 o
   1  26   2       1022.91        842.81       146.27 o
   2  26   2       3654.67       3588.22       287.55 o
   3  26   2        281.87         48.59       152.28 o
   4  26   2       1738.87       1493.77       223.71 o
   5  26   2       1407.02       1043.40       275.42 o
   6  26   2        500.02        413.97       180.05 o
   0  28   2       3442.39       3251.27       772.52 o
   1  28   2        216.94        430.06       137.16 o
   2  28   2       1845.47       2124.39       245.25 o
   3  28   2       2334.20       2188.15       257.87 o
   4  28   2       1635.33       2256.64       347.66 o
   5  28   2        161.10        340.71       191.37 o
   6  28   2       1473.76       1434.27       248.67 o
   0  30   2        295.46        324.78       203.22 o
   1  30   2       2111.83       2267.47       263.21 o
   2  30   2       1133.14       1453.79       294.33 o
   3  30   2        126.16       -149.53       149.53 o
   4  30   2        786.60        757.64       215.51 o
   5  30   2        981.27        837.04       224.71 o
   0  32   2       2636.50       2912.10       338.67 o
   1  32   2        680.83        337.34       153.08 o
   2  32   2        313.91        392.85       183.90 o
   3  32   2        960.31        710.39       209.54 o
   4  32   2        178.14         79.91       183.36 o
   0  34   2       1826.20       1762.83       400.15 o
   1  34   2        498.90        806.36       215.53 o
   2  34   2       1531.24       1243.23       251.36 o
   1   1   3       5648.56       5467.46       355.63 o
   2   1   3        545.61        556.15        69.16 o
   3   1   3       7114.55       6779.65       165.69 o
   4   1   3       7856.56       7905.83       217.31 o
   5   1   3       1372.57       1361.27        85.28 o
   6   1   3       1748.59       1641.20       148.98 o
   7   1   3       5647.21       5273.74       290.25 o
   8   1   3        193.33        103.98       129.89 o
   9   1   3        631.70        618.11       168.19 o
   1   3   3        174.12        109.70        62.10 o
   2   3   3        535.86        530.06        52.10 o
   3   3   3       8540.17       8582.83       334.81 o
   4   3   3         82.44        197.79        93.39 o
   5   3   3       4195.80       3795.57       191.22 o
   6   3   3        987.49        855.21       146.80 o
   7   3   3      11621.44      11813.97       402.79 o
   8   3   3        717.37        527.30       148.76 o
   9   3   3        569.57        371.96       153.43 o
   1   5   3      23302.04      23192.20       561.68 o
   2   5   3       2190.48       2219.98       112.98 o
   3   5   3      27691.76      27792.33       870.49 o
   4   5   3       1172.12       1434.90       161.69 o
   5   5   3       3018.29       3015.10       219.58 o
   6   5   3       1517.30       1579.84       145.04 o
   7   5   3        553.76        435.86       113.91 o
   8   5   3        483.48        503.04       148.55 o
   9   5   3        216.73       -129.05       139.44 o
   1   7   3       8736.12       9202.93       388.72 o
   2   7   3       3802.35       3818.97       152.40 o
   3   7   3       3365.71       3338.47       191.65 o
   4   7   3       5034.27       4772.48       228.63 o
   5   7   3       4177.50       4261.36       204.89 o
   6   7   3        272.75        156.52       104.15 o
   7   7   3       5308.85       5597.97       250.51 o
   8   7   3        127.40        249.59       136.28 o
   9   7   3        571.52        555.97       204.63 o
   1   9   3       7874.84       8118.28       224.50 o
   2   9   3       5686.83       5789.24       166.44 o
   3   9   3      12879.11      12591.03       375.70 o
   4   9   3        947.18        916.38       122.02 o
   5   9   3       1304.60       1497.03       157.66 o
   6   9   3       1826.65       2050.13       172.32 o
   7   9   3       1887.54       1905.90       190.12 o
   8   9   3       1247.96       1208.57       178.32 o
   9   9   3        935.89        672.97       172.94 o
   1  11   3      20768.94      20291.45       401.19 o
   2  11   3       1539.39       1833.68       217.87 o
   3  11   3       4715.44       4580.94       164.03 o
   4  11   3       4822.80       4981.70       239.01 o
   5  11   3       2364.51       2486.02       199.45 o
   6  11   3        288.43        259.91       114.34 o
   7  11   3         91.80        -24.35        99.13 o
   8  11   3        886.86        982.43       175.13 o
   9  11   3         27.06          1.12       139.01 o
   1  13   3       2247.26       2187.90       135.71 o
   2  13   3        384.75        497.43        77.23 o
   3  13   3       2577.02       2671.73       157.35 o
   4  13   3        892.17        980.07       130.13 o
   5  13   3      11661.32      11718.07       409.74 o
   6  13   3       1101.00       1410.80       177.88 o
   7  13   3       2801.45       3045.29       235.48 o
   8  13   3        510.93        177.01       151.26 o
   9  13   3       2583.78       2309.49       340.29 o
   1  15   3      12082.91      12348.24       343.06 o
   2  15   3       3977.56       4126.60       184.90 o
   3  15   3       2313.52       2382.14       151.05 o
   4  15   3        485.35        459.24       101.69 o
   5  15   3       2120.67       2265.86       269.56 o
   6  15   3       2324.07       2348.49       188.24 o
   7  15   3        692.05        443.27       112.06 o
   8  15   3        327.15        169.56       114.49 o
   1  17   3       4224.78       4058.20       198.06 o
   2  17   3       1668.29       1820.54       139.82 o
   3  17   3        976.42       1025.52       111.33 o
   4  17   3       1473.70       1518.59       177.57 o
   5  17   3       3417.57       3767.31       222.46 o
   6  17   3        115.97        237.61       116.47 o
   7  17   3        260.78        205.01       112.03 o
   8  17   3         70.45        127.38       116.55 o
   1  19   3         21.95        -22.57        87.13 o
   2  19   3        858.90        939.01       146.53 o
   3  19   3        482.96        566.73       145.60 o
   4  19   3        262.95        247.10       206.01 o
   5  19   3       7281.06       7843.60       299.64 o
   6  19   3         36.57        127.55       110.53 o
   7  19   3        621.02        779.36       141.31 o
   8  19   3        130.43        222.10       118.34 o
   1  21   3      11698.80      11220.77       355.09 o
   2  21   3       1885.27       1770.59       172.16 o
   3  21   3       2198.29       2223.46       223.36 o
   4  21   3         97.21        161.60       140.42 o
   5  21   3       2611.86       3171.17       279.30 o
   6  21   3        120.02        169.48       159.23 o
   7  21   3        595.84        680.99       236.16 o
   1  23   3       2204.88       2485.61       188.83 o
   2  23   3       1000.70        738.94       197.36 o
   3  23   3       1450.28       1428.38       206.36 o
   4  23   3        630.65        689.86       177.85 o
   5  23   3       3253.84       3400.14       368.93 o
   6  23   3        633.69        466.68       181.39 o
   7  23   3        734.23        944.72       284.20 o
   1  25   3       3149.62       3419.33       318.49 o
   2  25   3       1190.22       1076.03       153.30 o
   3  25   3        556.43        437.92       166.46 o
   4  25   3       1806.02       1903.33       355.25 o
   5  25   3       1773.03       1393.71       230.90 o
   6  25   3        155.04        288.72       183.50 o
   1  27   3       2106.80       2373.92       204.71 o
   2  27   3       1109.60       1132.33       336.78 o
   3  27   3       2373.81       2505.48       268.33 o
   4  27   3         25.28        215.54       174.99 o
   5  27   3        814.92        647.00       203.51 o
   6  27   3        756.30        436.13       194.99 o
   1  29   3        145.94        231.74       136.38 o
   2  29   3        195.84       -146.21       173.89 o
   3  29   3        556.86        444.09       187.62 o
   4  29   3        301.81        314.97       200.27 o
   5  29   3       1171.61       1068.84       234.93 o
   1  31   3       3537.10       4010.57       275.08 o
   2  31   3        137.88         83.01       169.45 o
   3  31   3       1205.72       1073.42       243.96 o
   4  31   3       1403.95       1759.70       267.03 o
   1  33   3        434.15        677.39       175.15 o
   2  33   3        114.42        219.22       182.81 o
   3  33   3        881.71       1156.29       471.48 o
   2   0   4      16537.30      16577.99       558.25 o
   4   0   4       1380.94       1387.33       193.63 o
   6   0   4      17938.39      18816.34       733.38 o
   8   0   4       3762.91       4006.42       399.97 o
   1   2   4       2265.51       2644.73       289.92 o
   2   2   4      25110.21      24035.29       763.22 o
   3   2   4       2023.46       2066.20       136.15 o
   4   2   4        431.54        576.79        68.39 o
   5   2   4       3486.27       3531.48       174.23 o
   6   2   4       1061.21       1034.54       152.49 o
   7   2   4        474.90        324.95       139.75 o
   8   2   4        408.70        312.80       145.72 o
   9   2   4        215.65        -51.94       143.08 o
   0   4   4       1230.84       1423.92       192.52 o
   1   4   4       3992.25       4046.43       174.35 o
   2   4   4      15267.50      15081.22       401.12 o
   3   4   4      13739.02      13639.74       377.70 o
   4   4   4       1792.27       1944.18       164.32 o
   5   4   4        832.12        889.93       116.05 o
   6   4   4       7336.59       7355.43       359.16 o
   7   4   4        288.34        217.48       132.40 o
   8   4   4        750.42        616.12       161.07 o
   9   4   4        154.77         29.16       144.87 o
   0   6   4        519.01        935.55       162.22 o
   1   6   4       2256.07       2218.21       133.68 o
   2   6   4       4105.08       3996.56       175.22 o
   3   6   4        965.10       1086.25       164.01 o
   4   6   4        504.47        531.86       108.77 o
   5   6   4       4595.25       4833.02       226.33 o
   6   6   4       7585.58       7493.91       288.10 o
   7   6   4        378.89        322.48       136.05 o
   8   6   4       1134.14       1175.27       227.88 o
   9   6   4        152.14         63.96       151.63 o
   0   8   4      35373.89      36597.12      1086.91 o
   1   8   4      11609.09      12284.54       428.31 o
   2   8   4      24748.24      25241.16       625.65 o
   3   8   4       2458.22       2189.11       219.53 o
   4   8   4       1904.99       2034.20       168.22 o
   5   8   4        283.78         98.49        92.70 o
   6   8   4        861.13        786.66       130.07 o
   7   8   4        475.49        296.32       161.56 o
   8   8   4        185.92         43.42       136.40 o
   9   8   4         49.43        -31.31       148.80 o
   0  10   4       8656.14       8753.89       376.73 o
   1  10   4       6037.49       6114.74       250.30 o
   2  10   4       5129.65       4950.17       192.96 o
   3  10   4       3488.24       3490.80       206.60 o
   4  10   4       5373.25       5394.84       257.87 o
   5  10   4       1237.06       1239.21       159.49 o
   6  10   4       4112.67       4218.65       240.13 o
   7  10   4        206.56         73.87       127.18 o
   8  10   4       2340.58       2487.58       238.01 o
   0  12   4       2457.01       2289.55       204.68 o
   1  12   4       8637.12       8423.80       211.97 o
   2  12   4       3097.60       3027.59       150.34 o
   3  12   4         21.05         82.57        85.41 o
   4  12   4       6185.55       6229.51       277.53 o
   5  12   4       3677.74       3416.42       326.23 o
   6  12   4        888.17        691.19       215.87 o
   7  12   4         10.79         25.63       105.74 o
   8  12   4        183.55         19.72       169.68 o
   0  14   4      20844.66      20798.64       706.46 o
   1  14   4        382.96        429.73        86.87 o
   2  14   4       2237.05       2240.22       107.44 o
   3  14   4       5488.29       5810.17       217.25 o
   4  14   4       4076.05       4411.20       237.08 o
   5  14   4        639.43        376.00       203.89 o
   6  14   4        863.24       1131.96       196.43 o
   7  14   4        515.91        608.47       175.11 o
   8  14   4        597.85        399.84       152.08 o
   0  16   4        490.80        324.04       134.98 o
   1  16   4        998.14        969.23       116.47 o
   2  16   4       1334.76       1436.64        90.70 o
   3  16   4        338.53        389.77       100.53 o
   4  16   4       4671.43       4581.14       224.91 o
   5  16   4        903.44       1078.21       144.41 o
   6  16   4       2238.99       2165.85       298.79 o
   7  16   4        461.81        604.44       129.15 o
   8  16   4       4536.55       4603.41       274.31 o
   0  18   4      32756.20      32028.92      1050.81 o
   1  18   4       2124.11       2185.58       165.90 o
   2  18   4       1769.47       1782.58       144.04 o
   3  18   4         51.92         45.17       123.80 o
   4  18   4       5000.84       4866.06       254.57 o
   5  18   4        212.76        226.56       111.94 o
   6  18   4       1030.25       1297.55       167.60 o
   7  18   4         99.68       -112.97       130.30 o
   0  20   4       2954.19       3567.43       296.91 o
   1  20   4       1588.83       1393.01       152.35 o
   2  20   4        190.96        138.11        97.22 o
   3  20   4       1785.71       1867.41       367.56 o
   4  20   4       4470.62       4150.38       311.64 o
   5  20   4        593.82        613.04       188.14 o
   6  20   4        561.22        407.43       177.79 o
   7  20   4         37.16         93.37       160.38 o
   0  22   4       4302.63       4233.59       347.61 o
   1  22   4        313.30        357.04       113.60 o
   2  22   4        242.29        165.79       170.95 o
   3  22   4       1839.08       1972.65       234.25 o
   4  22   4       4287.59       3899.51       311.65 o
   5  22   4        159.75        395.84       179.31 o
   6  22   4        354.90        106.03       223.70 o
   7  22   4         64.08        125.56       177.13 o
   0  24   4       9240.25      10669.71       508.55 o
   1  24   4       1350.07       1459.42       166.25 o
   2  24   4        908.57       1016.37       195.60 o
   3  24   4        192.42         31.45       146.97 o
   4  24   4       2020.47       2034.60       243.10 o
   5  24   4        372.57        411.74       228.03 o
   6  24   4        244.06        284.31       267.78 o
   0  26   4       1270.43        940.75       228.03 o
   1  26   4       1188.57       1309.47       170.63 o
   2  26   4        940.69       1029.35       245.14 o
   3  26   4        225.49        189.65       160.46 o
   4  26   4       3898.93       3909.57       494.93 o
   5  26   4        891.89        660.62       214.89 o
   0  28   4       3910.51       3687.39       362.92 o
   1  28   4        537.38        585.86       149.53 o
   2  28   4        908.73        779.65       207.25 o
   3  28   4       2352.25       2579.55       285.16 o
   4  28   4       1307.47       1273.03       237.45 o
   5  28   4        584.98        423.91       195.55 o
   0  30   4       1566.32       1227.35       341.00 o
   1  30   4       1153.21        699.96       205.04 o
   2  30   4        889.98        995.67       229.19 o
   3  30   4        108.44         42.32       189.65 o
   4  30   4        382.79        283.41       200.47 o
   0  32   4        146.17       -113.24       191.20 o
   1  32   4        100.15       -121.62       171.60 o
   2  32   4        108.62        227.67       197.05 o
   1   1   5       6427.14       7338.64       467.63 o
   2   1   5       2864.05       2932.14       224.52 o
   3   1   5       7252.12       6666.69       216.42 o
   4   1   5       4604.09       4389.40       174.00 o
   5   1   5       2238.32       2071.34       277.00 o
   6   1   5        364.95        254.08       150.99 o
   7   1   5       3189.65       2719.23       256.95 o
   8   1   5         20.51         14.19       139.42 o
   1   3   5       6865.73       6650.46       308.77 o
   2   3   5       1681.47       1596.22       175.98 o
   3   3   5       2959.13       2872.86       158.61 o
   4   3   5       1276.21       1300.30       149.06 o
   5   3   5       6461.48       6059.34       285.26 o
   6   3   5       1700.03       1495.67       207.60 o
   7   3   5       3517.02       3597.46       263.32 o
   8   3   5         98.01         91.81       147.68 o
   1   5   5       3865.36       4193.25       199.97 o
   2   5   5        762.74        997.43       187.23 o
   3   5   5       8774.76       8698.50       312.29 o
   4   5   5        583.48        403.98       120.02 o
   5   5   5       4358.17       4097.41       220.17 o
   6   5   5        542.77        303.29       154.73 o
   7   5   5        939.58        681.18       185.84 o
   8   5   5        717.98        845.73       179.15 o
   1   7   5       7624.67       8005.52       332.39 o
   2   7   5        174.86        133.56        72.75 o
   3   7   5       3465.60       3372.68       271.40 o
   4   7   5       5914.03       5829.26       375.48 o
   5   7   5       2124.65       2316.53       177.18 o
   6   7   5        855.45        378.08       158.82 o
   7   7   5       4155.41       4287.46       324.08 o
   8   7   5        267.74        161.44       153.11 o
   1   9   5       2816.61       2978.38       175.37 o
   2   9   5       3677.46       3904.76       179.39 o
   3   9   5       3158.96       2956.71       454.96 o
   4   9   5          2.49         22.26       117.58 o
   5   9   5       1958.72       1953.94       273.64 o
   6   9   5       2678.04       2564.40       202.39 o
   7   9   5        728.54        710.18       187.34 o
   8   9   5        820.24        753.70       177.21 o
   1  11   5       7996.74       7919.92       257.32 o
   2  11   5        173.56         67.63        74.67 o
   3  11   5       3940.81       3955.26       222.43 o
   4  11   5       1071.85       1220.58       158.94 o
   5  11   5       2309.30       2541.31       215.17 o
   6  11   5         51.53        -77.83       104.45 o
   7  11   5       2036.49       2065.09       241.34 o
   8  11   5        424.55        315.53       156.26 o
   1  13   5       9648.72       9289.41       298.46 o
   2  13   5        437.62        360.75        69.67 o
   3  13   5       5606.96       5878.14       556.01 o
   4  13   5        986.07       1259.36       156.59 o
   5  13   5       1809.78       1844.57       195.71 o
   6  13   5        341.13        154.55       138.16 o
   7  13   5       2052.38       2087.46       247.33 o
   8  13   5        443.36        416.90       168.61 o
   1  15   5      10293.96      10005.98       370.26 o
   2  15   5        957.36       1062.62        89.32 o
   3  15   5       1147.77       1141.64       184.44 o
   4  15   5         79.02         32.59        96.31 o
   5  15   5       2863.19       3195.10       237.38 o
   6  15   5        319.25        479.06       154.40 o
   7  15   5       1700.26       1408.37       221.26 o
   1  17   5       3076.43       3307.07       387.44 o
   2  17   5        619.17        610.64       109.44 o
   3  17   5        988.31        750.93       209.82 o
   4  17   5       1191.71       1477.50       212.18 o
   5  17   5       2211.50       1929.99       233.66 o
   6  17   5        395.76        377.95       177.77 o
   7  17   5       1401.98       1185.12       196.02 o
   1  19   5       1182.27       1268.28       145.82 o
   2  19   5       1529.22       1424.77       202.89 o
   3  19   5       4311.76       4073.32       306.08 o
   4  19   5        698.80        495.91       170.54 o
   5  19   5       2791.75       2748.72       274.49 o
   6  19   5        225.98       -150.34       150.34 o
   7  19   5        330.41        305.74       163.24 o
   1  21   5       4102.37       4360.24       244.77 o
   2  21   5        183.16        323.69       150.90 o
   3  21   5       1142.52       1019.71       235.53 o
   4  21   5         76.01        162.11       154.80 o
   5  21   5       1522.66       1405.96       228.30 o
   6  21   5        464.56        403.00       183.07 o
   1  23   5       2406.12       2476.39       200.83 o
   2  23   5       1330.21       1470.01       218.06 o
   3  23   5       2235.89       2081.08       255.08 o
   4  23   5         85.01         76.52       206.53 o
   5  23   5       1031.42        743.88       238.16 o
   6  23   5        582.66        407.54       199.92 o
   1  25   5       1831.96       1910.15       408.97 o
   2  25   5        654.85       1300.89       216.53 o
   3  25   5        438.85        126.12       174.41 o
   4  25   5       2908.12       3163.39       309.54 o
   5  25   5        537.48        362.95       232.18 o
   1  27   5        795.95       1040.30       215.67 o
   2  27   5        639.58        640.83       200.12 o
   3  27   5        537.80        460.99       220.08 o
   4  27   5        255.73        -23.50       169.36 o
   1  29   5        936.67       1010.01       470.66 o
   2  29   5        178.91        118.31       180.42 o
   3  29   5        512.48        488.48       208.87 o
   1  31   5        755.00        584.50       210.09 o
   2  31   5        179.04        113.27       190.70 o
   2   0   6       7303.21       7157.82       357.60 o
   4   0   6       3708.87       3592.27       252.05 o
   6   0   6       1326.89       1806.81       409.70 o
   8   0   6        127.74        248.80       238.76 o
   0   2   6       6616.77       6839.97       461.26 o
   1   2   6       2246.65       1816.96       297.11 o
   2   2   6       5413.87       5288.57       662.96 o
   3   2   6       1096.60       1201.32       116.81 o
   4   2   6      10704.20      10794.04       397.08 o
   5   2   6        740.74        316.76       196.07 o
   6   2   6       1124.35       1646.77       255.42 o
   7   2   6        319.41        369.09       168.97 o
   8   2   6       2324.69       2074.77       333.41 o
   0   4   6      12940.87      13321.36       723.11 o
   1   4   6        471.83        690.02       168.16 o
   2   4   6       2465.08       2620.52       175.88 o
   3   4   6       6550.84       6639.58       209.73 o
   4   4   6       2899.48       2993.93       228.21 o
   5   4   6       2462.84       2497.82       306.06 o
   6   4   6       1669.46       1385.91       314.04 o
   7   4   6         17.90        184.69       164.74 o
   8   4   6        261.18        231.47       163.15 o
   0   6   6       9790.56      10055.74       587.78 o
   1   6   6       4653.83       4672.69       233.98 o
   2   6   6       4730.57       4995.30       233.23 o
   3   6   6        258.47        326.69        96.99 o
   4   6   6       2397.15       2317.96       213.84 o
   5   6   6       2417.72       2292.26       216.80 o
   6   6   6       2415.45       2526.57       258.96 o
   7   6   6         99.26         26.29       164.80 o
   8   6   6        428.51        532.76       173.28 o
   0   8   6       1605.56       1773.81       202.81 o
   1   8   6        902.93        892.46       124.12 o
   2   8   6        886.62        984.12       122.86 o
   3   8   6       1404.98       1044.13       194.82 o
   4   8   6       2355.02       2607.38       270.42 o
   5   8   6       2149.06       2081.57       254.17 o
   6   8   6       4053.78       3940.72       311.82 o
   7   8   6       1158.85       1084.99       210.96 o
   8   8   6       3544.33       3342.10       289.82 o
   0  10   6      14812.77      14418.54       581.83 o
   1  10   6       1336.80       1415.74       137.30 o
   2  10   6       4759.84       4692.93       225.16 o
   3  10   6       4593.92       4843.39       364.66 o
   4  10   6       2910.17       3135.18       236.91 o
   5  10   6         38.44         22.65       123.58 o
   6  10   6        704.38        433.21       172.18 o
   7  10   6        406.86        144.80       166.28 o
   0  12   6       1817.14       1580.76       348.07 o
   1  12   6       2537.72       2817.26       181.80 o
   2  12   6       6250.19       6935.75       341.26 o
   3  12   6        650.59        885.14       308.04 o
   4  12   6       3246.02       3053.30       235.27 o
   5  12   6       1612.16       1488.69       189.92 o
   6  12   6        951.94        648.73       184.41 o
   7  12   6        242.34        291.75       173.01 o
   0  14   6       4139.13       4336.11       616.33 o
   1  14   6       1995.51       1990.28       160.13 o
   2  14   6       1206.23       1407.05       193.92 o
   3  14   6       2224.34       2277.37       233.87 o
   4  14   6        770.51        974.77       154.28 o
   5  14   6         34.12        132.47       130.89 o
   6  14   6       2401.10       1824.52       246.43 o
   7  14   6        328.52        168.29       236.60 o
   0  16   6      13467.46      13009.81       572.96 o
   1  16   6       1868.21       1935.34       164.58 o
   2  16   6       8819.16       9153.90       639.64 o
   3  16   6        116.16       -125.59       125.59 o
   4  16   6       1442.35       1579.98       223.27 o
   5  16   6        288.46        196.73       162.46 o
   6  16   6        227.69       -105.19       156.12 o
   7  16   6         80.80          5.94       186.68 o
   0  18   6       3340.64       3368.24       407.26 o
   1  18   6        628.72        782.31       172.74 o
   2  18   6       1993.05       2203.02       237.55 o
   3  18   6         29.27         23.73       144.26 o
   4  18   6        541.71        489.66       170.99 o
   5  18   6        277.28        331.68       175.97 o
   6  18   6       3961.25       3833.18       333.42 o
   0  20   6       1018.24       1407.52       228.64 o
   1  20   6        517.61        370.31       195.66 o
   2  20   6       6524.62       6911.62       390.00 o
   3  20   6       1500.07       1407.17       228.98 o
   4  20   6       1668.64       1817.42       416.61 o
   5  20   6        298.27        405.52       184.45 o
   6  20   6       1376.83       1312.28       243.59 o
   0  22   6       1234.40       1213.74       330.11 o
   1  22   6         84.08         77.62       148.13 o
   2  22   6       1713.80       1614.95       347.06 o
   3  22   6       1567.13       1715.65       352.79 o
   4  22   6        760.75        618.97       198.25 o
   5  22   6        712.54        758.41       292.21 o
   0  24   6       1868.26       2031.77       285.08 o
   1  24   6        274.00        299.14       166.15 o
   2  24   6       1798.14       1422.28       235.99 o
   3  24   6         11.88          1.47       169.82 o
   4  24   6        549.34        636.37       202.48 o
   5  24   6        422.23        794.44       428.59 o
   0  26   6        322.96        318.30       319.48 o
   1  26   6        633.27        880.16       248.65 o
   2  26   6       3306.78       3500.64       327.74 o
   3  26   6        249.34        292.38       202.90 o
   4  26   6        787.97        920.47       228.94 o
   0  28   6       1281.21        992.51       414.52 o
   1  28   6        145.09         12.08       180.85 o
   2  28   6         72.20        388.08       194.84 o
   3  28   6       2321.54       2309.25       515.41 o
   1   1   7       4067.46       3787.47       446.37 o
   2   1   7       2347.31       2375.69       175.34 o
   3   1   7        742.73        678.83       116.01 o
   4   1   7       3521.73       3815.16       368.94 o
   5   1   7       2990.60       2681.69       341.36 o
   6   1   7        126.57        416.44       228.57 o
   7   1   7        176.01        200.28       158.56 o
   1   3   7       8676.52       8093.78       464.85 o
   2   3   7        505.96        582.42       122.10 o
   3   3   7       2821.87       2858.97       183.39 o
   4   3   7        327.74        343.86       190.10 o
   5   3   7       2526.32       3247.57       359.16 o
   6   3   7        760.60        773.93       251.25 o
   7   3   7        204.01        358.75       195.36 o
   1   5   7        208.61         91.46       142.94 o
   2   5   7        178.02        133.47        98.91 o
   3   5   7       1113.47       1339.09       216.23 o
   4   5   7         54.82        178.03       132.62 o
   5   5   7       7772.69       7494.08       760.33 o
   6   5   7         26.59        158.33       169.10 o
   7   5   7       1239.02       1166.73       234.31 o
   1   7   7       6950.68       7212.16       425.25 o
   2   7   7        380.72        423.49       117.00 o
   3   7   7        425.38        600.46       175.47 o
   4   7   7       4053.04       4012.18       292.01 o
   5   7   7       1572.31       2007.02       309.31 o
   6   7   7         77.83        188.86       166.66 o
   7   7   7        114.09         31.44       173.64 o
   1   9   7       2352.51       2460.73       196.30 o
   2   9   7       1180.06       1261.99       213.57 o
   3   9   7       4113.54       3860.57       333.94 o
   4   9   7        199.26        113.45       175.17 o
   5   9   7        775.66        777.65       181.25 o
   6   9   7       1935.81       1959.83       255.77 o
   7   9   7        823.26        860.95       322.63 o
   1  11   7        460.52        504.32       149.11 o
   2  11   7        450.70        217.33       182.83 o
   3  11   7       1046.56       1065.42       225.91 o
   4  11   7        179.48        299.56       139.73 o
   5  11   7       2212.26       2091.58       225.08 o
   6  11   7        182.80         75.60       159.39 o
   7  11   7       3400.87       3124.72       423.91 o
   1  13   7       8770.92       8675.82       315.02 o
   2  13   7       1312.05       1113.48       190.80 o
   3  13   7       4743.40       4540.55       398.01 o
   4  13   7        904.93        938.60       231.65 o
   5  13   7        123.86       -115.17       179.88 o
   6  13   7        515.47        414.00       240.16 o
   1  15   7        844.87        610.87       168.58 o
   2  15   7        970.59        949.41       364.62 o
   3  15   7       1367.36       1481.71       219.91 o
   4  15   7        125.71         -4.44       148.11 o
   5  15   7        515.47        449.53       182.25 o
   6  15   7       1294.33        822.48       292.06 o
   1  17   7       1556.46       1810.94       362.43 o
   2  17   7        949.48        584.49       175.03 o
   3  17   7       1825.78       2098.84       255.00 o
   4  17   7        689.25        938.64       212.98 o
   5  17   7        587.63        672.59       201.86 o
   6  17   7         70.08        104.40       266.81 o
   1  19   7       3098.18       3219.94       362.78 o
   2  19   7         69.94        158.01       156.60 o
   3  19   7       3452.78       3763.78       325.62 o
   4  19   7        872.97       1202.36       227.08 o
   5  19   7         21.27        -45.60       198.70 o
   1  21   7        182.83        392.96       172.29 o
   2  21   7         62.97        374.39       208.05 o
   3  21   7       1791.89        995.07       390.70 o
   4  21   7         77.80         -6.18       171.94 o
   1  23   7       1454.09       1366.09       448.84 o
   2  23   7        609.08        756.53       215.45 o
   3  23   7       2656.76       3002.86       461.62 o
   4  23   7        276.06         13.38       183.68 o
   1  25   7        920.08       1228.89       238.70 o
   2  25   7        282.68        210.36       189.34 o
   3  25   7        188.72        166.85       292.21 o
   1  27   7         19.21        -46.97       228.97 o
   0   0   8      13856.92      13612.61       824.52 o
   2   0   8       2179.33       2147.90       266.08 o
   4   0   8       3109.55       3146.06       528.07 o
   6   0   8        805.09        373.70       332.52 o
   0   2   8       1814.17       1645.40       318.07 o
   1   2   8        828.58        812.67       155.64 o
   2   2   8       3074.80       3152.97       187.75 o
   3   2   8        371.55        223.76       134.61 o
   4   2   8       4179.85       3843.55       393.93 o
   5   2   8       2549.99       2190.85       336.73 o
   6   2   8        368.59        683.95       252.37 o
   0   4   8       8865.56       9140.48       624.00 o
   1   4   8         42.09        -95.05       109.93 o
   2   4   8       1048.75        949.31       287.15 o
   3   4   8       2382.35       2118.90       229.67 o
   4   4   8       4420.17       4389.02       843.29 o
   5   4   8         41.36       -165.77       187.87 o
   6   4   8        417.77        -44.64       221.25 o
   0   6   8       3731.38       3926.16       341.26 o
   1   6   8       2514.31       2807.63       224.80 o
   2   6   8       2021.49       1854.46       255.92 o
   3   6   8        343.15         19.07       142.59 o
   4   6   8       1689.93       1172.66       271.83 o
   5   6   8        686.82        703.46       250.19 o
   6   6   8       1182.64       1234.44       237.03 o
   0   8   8       2475.77       2854.76       341.85 o
   1   8   8       1306.01       1421.40       343.11 o
   2   8   8       1574.16       1609.11       261.60 o
   3   8   8        898.96        687.40       214.04 o
   4   8   8       2117.88       2267.66       490.00 o
   5   8   8       1132.34       1415.91       293.28 o
   6   8   8       1512.77       1174.21       234.63 o
   0  10   8       7121.51       7430.44       440.41 o
   1  10   8        720.70        856.32       218.29 o
   2  10   8       2498.99       2650.26       308.23 o
   3  10   8       2585.60       2541.72       300.00 o
   4  10   8       1229.50       1336.23       252.69 o
   5  10   8        164.46        291.46       305.44 o
   6  10   8        327.05        205.93       240.90 o
   0  12   8        138.34        117.23       166.65 o
   1  12   8       1621.10       1626.84       221.24 o
   2  12   8       2119.70       2259.50       246.52 o
   3  12   8        173.60        112.73       179.98 o
   4  12   8       1291.42       1185.57       259.98 o
   5  12   8       1413.60       1342.75       329.48 o
   0  14   8       1094.64       1022.91       223.25 o
   1  14   8       1305.04       1489.75       220.72 o
   2  14   8       1527.14       1616.39       327.95 o
   3  14   8       2581.41       2544.49       281.81 o
   4  14   8        670.04        759.34       205.08 o
   5  14   8         47.64       -250.81       296.52 o
   0  16   8       2455.34       2013.03       463.92 o
   1  16   8        292.31        364.24       168.09 o
   2  16   8       3422.30       4007.11       346.55 o
   3  16   8        180.03        479.17       186.57 o
   4  16   8        134.31         50.79       176.85 o
   5  16   8        345.05        -69.55       228.85 o
   1  18   8        249.32        150.40       163.53 o
   2  18   8       2409.47       2301.82       333.48 o
   3  18   8        156.74        129.33       223.43 o
   4  18   8        456.20        330.93       195.73 o
   0  20   8        624.83        289.26       323.26 o
   1  20   8         13.99         88.98       168.55 o
   2  20   8       2659.57       2403.48       286.77 o
   3  20   8        458.24        325.67       208.77 o
   0  22   8       1222.47       1108.22       407.85 o
   1  22   8        222.25        269.78       248.24 o
   2  22   8       2581.25       2560.74       295.89 o
   1   1   9       1507.39       1718.85       177.57 o
   2   1   9        741.31        554.58       139.32 o
   3   1   9       2605.30       2503.99       339.08 o
   4   1   9       1036.85       1034.88       262.19 o
   5   1   9        832.57        305.09       234.67 o
   1   3   9        852.91        789.20       151.77 o
   2   3   9        147.97        129.42       151.27 o
   3   3   9        690.02        719.94       238.66 o
   4   3   9        204.63        107.27       211.61 o
   5   3   9       2401.70       1663.72       339.07 o
   1   5   9       3924.68       4200.76       399.92 o
   2   5   9       1030.58       1231.34       212.35 o
   3   5   9       2660.28       2298.98       338.40 o
   4   5   9        177.69        246.87       220.14 o
   5   5   9        613.61        815.74       287.66 o
   1   7   9       4031.43       3908.67       366.21 o
   2   7   9         30.29        -10.41       214.15 o
   3   7   9        672.57        540.88       183.15 o
   4   7   9       1851.94       1940.34       317.53 o
   5   7   9        429.84        252.72       234.58 o
   1   9   9       1062.63       1537.45       217.99 o
   2   9   9       1504.70       1789.81       340.18 o
   3   9   9        918.33       1109.06       262.52 o
   4   9   9         65.78        186.11       215.23 o
   1  11   9       2394.63       2505.23       278.02 o
   2  11   9        187.44        -96.62       164.65 o
   3  11   9       1991.60       2307.32       320.39 o
   4  11   9       1067.55        736.07       278.37 o
   1  13   9        329.36        249.75       175.65 o
   2  13   9        135.96        -29.81       159.67 o
   3  13   9       1229.29       1032.42       230.37 o
   4  13   9        331.42        165.04       234.35 o
   1  15   9       2493.65       2557.78       377.32 o
   2  15   9        830.37        738.93       334.25 o
   3  15   9        414.55        112.46       184.58 o
   1  17   9        767.01        819.27       282.85 o
   2  17   9        545.71        592.99       199.19 o
   1  19   9        518.64        261.99       248.67 o
   0   0  10       1190.11       1529.92       372.89 o
   2   0  10        422.72        631.78       356.67 o
   0   2  10       1230.64       1794.32       274.15 o
   1   2  10        444.73        133.15       180.31 o
   2   2  10       5413.96       5927.32       494.40 o
   3   2  10         56.84         21.32       427.04 o
   0   4  10        268.15         74.43       449.11 o
   1   4  10        250.23        344.36       179.40 o
   2   4  10       1863.29       1626.25       311.55 o
   3   4  10       1427.59       1723.70       383.11 o
   0   6  10         16.81        575.92       365.92 o
   1   6  10        401.65        539.09       218.65 o
   2   6  10       1038.02       1109.41       229.77 o
   3   6  10         31.45        196.08       218.31 o
   0   8  10       3600.64       4504.50       637.11 o
   1   8  10       1500.43       1414.81       229.42 o
   2   8  10       3822.19       4365.81       416.87 o
   0  10  10        541.81        614.52       357.11 o
   1  10  10         62.45        243.68       257.54 o
   2  10  10        468.15        584.39       220.66 o
   0  12  10       1921.37       1880.66       507.18 o
   1  12  10       1252.42       1289.21       309.99 o
                                                
